# Supplementary material for: Superior colliculus bidirectionally modulates choice activity in frontal cortex
Source: Nat Commun. 2023 Nov 14;14:7358. doi: 10.1038/s41467-023-43252-9 (PMC10645979; doi:10.1038/s41467-023-43252-9)
Supplement: Supplementary file 4 — Source Data [file 41467_2023_43252_MOESM4_ESM.xlsx]

## Sheet: Fig 1f
	Power (mW)					Early lick rate
Mouse 1 lick ipsi	0	0.1	0.3	0.6	0.8	0.0419299	0.0537634	0.0734463	0.0526316	0.0961538
Mouse 1 lick contra	0	0.1	0.3	0.6	0.8	0.0537048	0	0.0677966	0.22807	0.480769
Mouse 2 lick ipsi	0	0.1	0.3	0.6	0.8	0.172996	0.107843	0.0481928	0.0727273	0.0294118
Mouse 2 lick contra	0	0.1	0.3	0.6	0.8	0.134418	0.156863	0.216867	0.345455	0.470588
Mouse 3 lick ipsi	0	0.1	0.3	0.6	0.8	0.351275	0.0526316	0	0	0
Mouse 3 lick contra	0	0.1	0.3	0.6	0.8	0.1983	0.894737	0.965517	0.904762	0.9
Mouse 4 lick ipsi	0	0.1	0.3	0.6		0.10411	0.0723982	0.040678	0.166667
Mouse 4 lick contra	0	0.1	0.3	0.6		0.00684932	0.117647	0.576271	0.611111
Mouse 5 lick ipsi	0	0.1	0.3			0.292388	0.0547945	0.155963
Mouse 5 lick contra	0	0.1	0.3			0.101312	0.609589	0.844037

## Sheet: Fig 1g
			Ignore rate
Mouse 1	control	stim	0	0.884058
Mouse 2	control	stim	0.00641026	0.666667
Mouse 3	control	stim	0.00262467	0.979167
Mouse 4	control	stim	0.0611778	0.958333

## Sheet: Fig 1h
	Stim condition					Fraction correct
Lick contra Mouse 1	No stim	Early S	Late S	Early D	Late D	0.791209	0.772727	0.47619	0.647059	0.434783
Lick contra Mouse 2	No stim	EarlyS	Late S	Early D	Late D	0.698473	0.434783	0.4375	0.473684	0.2
Lick contra Mouse 3	No stim	EarlyS	Late S	Early D	Late D	0.785872	0.6	0.529412	0.5	0.1875
Lick contra Mouse 4	No stim	EarlyS	Late S	Early D	Late D	0.740741	0.7	0.615385	0.571429	0.444444
Lick contra Mouse 5	No stim	EarlyS	Late S	Early D	Late D	0.894737	0.526316	0.733333	0.625	0.730769
Lick contra Mouse 6	No stim	EarlyS	Late S	Early D	Late D	0.787281	0.764706	0.730769	0.555556	0.478261
Lick contra Mouse 7	No stim	EarlyS	Late S	Early D	Late D	0.83114	0.722222	0.764706	0.625	0.529412
Lick contra Mouse 8	No stim	EarlyS	Late S	Early D	Late D	0.806667	0.9375	0.818182	0.571429	0.714286
Lick ipsi Mouse 1	No stim	EarlyS	Late S	Early D	Late D	0.76824	0.833333	0.826087	0.888889	1
Lick ipsi Mouse 2	No stim	EarlyS	Late S	Early D	Late D	0.884422	0.944444	1	1	1
Lick ipsi Mouse 3	No stim	EarlyS	Late S	Early D	Late D	0.829851	0.846154	1	1	1
Lick ipsi Mouse 4	No stim	EarlyS	Late S	Early D	Late D	0.689922	0.666667	0.846154	0.75	1
Lick ipsi Mouse 5	No stim	EarlyS	Late S	Early D	Late D	0.693095	0.789474	0.714286	0.933333	0.916667
Lick ipsi Mouse 6	No stim	EarlyS	Late S	Early D	Late D	0.70229	0.652174	0.777778	0.684211	0.809524
Lick ipsi Mouse 7	No stim	EarlyS	Late S	Early D	Late D	0.795259	0.666667	0.615385	0.857143	0.777778
Lick ipsi Mouse 8	No stim	EarlyS	Late S	Early D	Late D	0.728395	0.785714	0.692308	0.75	0.75
Average Lick contra	No stim	Early S	Late S	Early D	Late D	0.792015	0.682282	0.638185	0.571144	0.464932
Average Lick ipsi	No stim	Early S	Late S	Early D	Late D	0.761434	0.773078	0.809	0.857947	0.906746

## Sheet: Fig 1i
	Stim condition					Fraction correct
Lick contra Mouse 1	No stim	Early S	Late S	Early D	Late D	0.654886	0.521739	0.92	0.962963	1
Lick contra Mouse 2	No stim	EarlyS	Late S	Early D	Late D	0.803922	1	1	0.95	0.866667
Lick contra Mouse 3	No stim	EarlyS	Late S	Early D	Late D	0.664422	0.928571	0.807692	0.821429	0.6
Lick contra Mouse 4	No stim	EarlyS	Late S	Early D	Late D	0.745223	1	0.971429	0.821429	1
Lick ipsi Mouse 1	No stim	Early S	Late S	Early D	Late D	0.724074	0.315789	0.125	0.0740741	0
Lick ipsi Mouse 2	No stim	EarlyS	Late S	Early D	Late D	0.842723	0.727273	0.105263	0.117647	0.133333
Lick ipsi Mouse 3	No stim	EarlyS	Late S	Early D	Late D	0.913475	0.2	0.166667	0.125	0.190476
Lick ipsi Mouse 4	No stim	EarlyS	Late S	Early D	Late D	0.912969	0.0714286	0.32	0.478261	0.157895
Average Lick contra	No stim	Early S	Late S	Early D	Late D	0.717113	0.862578	0.92478	0.888955	0.866667
Average Lick ipsi	No stim	Early S	Late S	Early D	Late D	0.84831	0.328623	0.179232	0.198746	0.120426

## Sheet: Fig 2e
Data for spatial map	CCF_X	CCF_Y	stimulus selectivity	p value for sig. stimulus sel.	choice selectivity	p value for sig. choice sel.	licking modulation	p value for licking mod.			Data for histogram summary	Lateral from midline (mm)	Frac. Stimulus sel. Cell at each location	Frac. Choice sel. Cell at each location	Frac. Licking mov. Cell at each location
	443.537	191.771	0.277574	0.389194	0.332926	0.301824	0.0027933	1				2.3	0	0	0.285714
	453.079	225.526	0.178666	0.381285	0.190687	0.350116	0.0018622	1				2.1	0.0217391	0.0869565	0.394737
	454.037	229.156	0.267298	0.559019	0.614875	0.179415	0.0111732	1				1.9	0.0473373	0.136095	0.428571
	454.037	229.156	0.281082	0.649989	0.0348524	0.955113	0.0258621	1				1.7	0.113879	0.186833	0.342383
	456.113	236.411	0.00872713	0.946974	0.0156929	0.904808	0	1				1.5	0.149749	0.192965	0.264949
	456.113	236.411	2.22334	0.0202883	1.3664	0.152686	0.0027933	1				1.3	0.143113	0.168157	0.191524
	456.113	236.411	0.285922	0.568338	0.245213	0.624624	0.00931099	1				1.1	0.105603	0.127155	0.152941
	456.113	236.411	0.0980745	0.469296	0.121706	0.369299	0.000931099	1				0.9	0.0760369	0.0875576	0.145877
	456.113	236.411	1.84823	0.0231019	0.963127	0.235119	0.000931099	1
	457.108	240.003	0.177298	0.128883	0.167635	0.150991	0.018622	1
	445.716	199.282	0.0595922	0.636549	0.0748547	0.552851	0.0102421	1
	458.259	243.802	0.992403	0.106311	0.854361	0.164201	0.00744879	1
	459.269	247.362	0.00963188	0.971208	0.0554194	0.835493	0.000931099	1
	460.256	250.951	0.0505634	0.165863	0.0593267	0.104192	0.00651769	1
	461.425	254.528	0.809146	0.00127679	0.781208	0.00186071	0.0102421	1
	462.444	258.023	0.158538	0.750346	0.0673468	0.892476	0.0027933	1
	462.444	258.023	0.508488	0.0821753	0.569045	0.0518877	0.0372439	1
	463.639	261.791	0.0607389	0.737734	0.0155737	0.931573	0.0316574	1
	463.639	261.791	0.465797	0.307021	0.269856	0.553775	0	1
	464.627	265.211	0.16633	0.19928	0.0961854	0.457533	0.0158287	1
	465.622	268.741	1.26158	0.227999	1.31779	0.207989	0.0130354	1
	448.866	210.605	0.018902	0.918798	0.0402696	0.828063	0.00651769	1
	466.888	272.191	0.00258259	0.986333	0.0331076	0.826187	0.00651769	1
	435.436	217.403	0.64272	0.0399587	0.774701	0.0134278	0.0135397	1
	440.146	227.605	0.191255	0.229107	0.294093	0.064816	0.00465549	1
	447.263	244.108	0.0573588	0.694568	0.208209	0.154656	0.0027933	1
	447.263	244.108	0.0771159	0.779124	0.0510893	0.852578	0.0102041	1
	451.206	253.23	0.00237959	0.972262	0.0281454	0.680908	0.0027933	1
	453.664	259.482	0.195313	0.322355	4.69616e-05	0.99981	0.00465549	1
	455.824	265.399	0.0121066	0.950358	0.00315594	0.987051	0.00372439	1
	456.964	268.42	0.0166657	0.837243	0.0105607	0.896429	0.00744879	1
	458.11	271.153	0.0209826	0.902681	0.000384907	0.99821	0.00372439	1
	449.831	214.293	0.140152	0.720039	0.320776	0.412238	0.0176909	1
	459.234	274.129	0.687471	0.187231	0.728891	0.162101	0.00931099	1
	460.333	276.832	0.73221	0.106057	0.583419	0.197501	0.00651769	1
	461.418	279.798	0.423111	0.0665128	0.27286	0.23596	0.000931099	1
	463.371	285.5	0.215692	0.38405	0.281866	0.25552	0.0325885	1
	463.371	285.5	1.22183	0.102962	0.487574	0.513745	0.0714286	1
	449.831	214.293	0.0390887	0.920291	0.0421412	0.91409	0	1
	450.959	217.973	0.000130822	0.999684	0.044741	0.892207	0.00813008	1
	451.937	221.648	0.0608696	0.398661	0.00933792	0.896923	0.0111732	1
	451.937	221.648	0.127519	0.0135289	0.0769986	0.134749	0	1
	453.079	225.526	0.162306	0.151958	0.0493635	0.66258	0.0018622	1
	446.707	181.272	0.020054	0.884028	0.0788471	0.566402	0.00381098	1
	452.991	214.152	0.328091	0.258457	0.0325742	0.910583	0.00746617	1
	452.991	214.152	0.147902	0.338239	0.190925	0.216657	0.00465426	1
	453.511	217.414	NaN	NaN	NaN	NaN	0.00347625	1
	454.279	220.643	0.33746	0.699298	1.27839	0.144114	0.0140474	1
	454.771	223.881	NaN	NaN	NaN	NaN	0.0172518	1
	454.771	223.881	0.121909	0.651745	0.0944368	0.726567	0.0173116	1
	455.827	230.395	NaN	NaN	NaN	NaN	0.0411458	0.161674
	455.827	230.395	1.79843	0.227903	1.50954	0.311337	0.00676622	1
	456.527	233.8	NaN	NaN	NaN	NaN	0.00589971	1
	448.052	187.674	0.105753	0.772133	0.646572	0.0773177	0.0123658	1
	456.527	233.8	0.00748817	0.982529	0.18606	0.586546	0.00724161	1
	456.527	233.8	0.131356	0.111568	0.102884	0.211897	0.000675676	1
	457.026	237.017	1.14436	0.503226	9.39805	7.46638e-08	0.169855	3.18475e-25
	458.43	246.462	0.396706	0.7906	1.35161	0.365993	0.00034002	1
	458.43	246.462	0.405859	0.907366	2.07619	0.551845	0.0136535	1
	458.43	246.462	0.0407366	0.709961	0.000119934	0.999126	0	1
	459.481	252.879	NaN	NaN	NaN	NaN	0.0142821	1
	459.481	252.879	0.683215	0.00815605	0.835371	0.00125381	0.00536631	1
	459.481	252.879	0.383234	0.0605375	0.388815	0.0569044	0.0160989	1
	460.277	258.986	0.160303	0.330542	0.0814077	0.621025	0.000699953	1
	449.225	194.368	0.146979	0.495361	0.00891187	0.967013	0.0361643	1.86791e-05
	460.277	258.986	0.35366	0.265053	0.482171	0.128993	0.0170309	1
	460.755	261.993	1.86768	0.0782649	7.3326	2.14462e-11	0.115726	8.76529e-19
	459.775	197.033	0.375931	0.000326969	0.316377	0.00241776	0.00190424	1
	460.38	199.415	0.320025	0.166784	0.0209163	0.927893	0.00139991	1
	461.446	204.636	0.344221	0.273091	0.0294058	0.925334	0.00877853	1
	462.001	207.132	0.0811155	0.458409	0.0980217	0.37034	0.00956603	1
	462.001	207.132	NaN	NaN	NaN	NaN	0.00358166	1
	465.17	222.632	0.052611	0.883109	0.462586	0.196652	0.0179655	1
	465.17	222.632	NaN	NaN	NaN	NaN	0.0506108	2.59316e-09
	449.225	194.368	0.23274	0.20479	0.413921	0.0244961	0.0100327	1
	465.649	225.192	NaN	NaN	NaN	NaN	0.0145373	1
	465.649	225.192	0.577453	0.316943	0.062164	0.914143	0.00769949	1
	466.221	227.705	0.303224	0.466183	0.379302	0.362124	0.0123658	1
	468.625	240.774	0.548617	0.380002	1.50241	0.0166152	0.04993	0.0395585
	468.625	240.774	NaN	NaN	NaN	NaN	0.00230017	1
	469.156	243.277	0.759236	0.0797726	0.526776	0.223586	0.0116659	1
	469.156	243.277	NaN	NaN	NaN	NaN	0.000537346	1
	469.58	245.751	0.933486	0.0147548	0.0692616	0.85533	0.00870406	1
	470.044	248.478	0.345606	0.512198	1.87615	0.000422304	0.0272982	1
	470.044	248.478	NaN	NaN	NaN	NaN	0.0505448	0.0145667
	450.428	200.877	6.46273	0.0191292	7.40456	0.00734027	0.118759	3.99017e-09
	470.525	250.885	NaN	NaN	NaN	NaN	0.0360268	1
	471.032	253.386	8.97104	0.000661458	6.7521	0.010095	0.0727951	3.38193e-13
	471.032	253.386	1.18471	0.0314542	0.995611	0.0700523	0.000577367	1
	471.555	255.8	NaN	NaN	NaN	NaN	0.0019674	1
	471.555	255.8	4.01662	0.313616	24.7196	1.57915e-09	0.010266	1
	472.49	260.848	8.84172	0.00186403	7.70237	0.00662876	0.00233318	1
	472.49	260.848	0.0740028	0.640424	0.287478	0.0711335	0.00670641	1
	472.49	260.848	0.0228938	0.702139	0.0595238	0.321158	0	1
	450.428	200.877	0.536949	0.33638	0.171353	0.758795	0.0032491	1
	451.194	204.139	NaN	NaN	NaN	NaN	0.0255452	1
	451.194	204.139	NaN	NaN	NaN	NaN	0.00231267	1
	451.194	204.139	0.10281	0.783346	0.0478645	0.898133	0.00757863	1
	453.643	192.1	0.097043	0.706315	0.581933	0.0247345	0.0286957	1
	462.537	234.567	0.343039	0.111925	0.225009	0.296074	0.00529661	1
	462.537	234.567	0.20026	0.506259	0.351359	0.244097	0.0123566	1
	462.537	234.567	0.0683088	0.752129	0.270232	0.212348	0	1
	463.732	240.852	0.485986	0.131649	0.297799	0.354704	0.0634783	0.586355
	464.501	243.887	1.03168	0.0311263	0.119587	0.801571	0.0347826	1
	465.215	247.119	0.086209	0.771083	0.764066	0.0105397	0.0173913	1
	465.721	250.067	2.81192	0.0638889	3.22859	0.0346228	0.101449	1
	465.721	250.067	0.109205	0.878342	3.19773	1.36013e-05	0.0252747	1
	465.721	250.067	1.21058	0.0976321	4.50545	4.83882e-09	0.0263158	1
	467.17	256.196	0.313762	0.625974	1.62008	0.0125083	0.0773913	0.0545482
	454.12	194.888	0.318832	0.202036	0.464436	0.0637236	0.00434783	1
	468.437	262.262	0.0464235	0.901852	0.523377	0.165516	0.053065	0.189842
	468.437	262.262	0.268804	0.276648	0.231741	0.348049	0.00895141	1
	469.19	265.12	0.0487228	0.711669	0.227294	0.0857773	0.0243478	1
	469.924	267.942	0.843845	0.322329	4.4771	3.77847e-07	0.00990991	1
	469.924	267.942	0.214387	0.549426	0.490741	0.172534	0	1
	473.187	222.208	0.107408	0.533787	0.144496	0.402727	0.0026087	1
	473.707	225.129	0.0438312	0.750576	0.0685564	0.619116	0.00173913	1
	474.363	227.669	0.0963422	0.700463	0.0820972	0.743037	0.0243655	1
	475.046	230.537	0.089191	0.920416	0.122347	0.890996	0.0514139	1
	475.046	230.537	0.0315553	0.889649	0.76759	0.000940158	0.0485175	1
	456.666	206.982	0.0721025	0.867178	0.794656	0.0664464	0.0121739	1
	487.57	277.74	0.475587	0.51863	0.083479	0.909749	0.0391304	1
	458.101	212.843	0.186729	0.767933	1.24305	0.0505816	0.0026087	1
	458.526	216.039	0.5423	0.0242936	1.16237	2.33402e-06	0.0026087	1
	459.268	219.019	0.143685	0.505503	0.414384	0.0560392	0.0087146	1
	459.972	222.271	0.433188	0.0592385	0.418461	0.0683281	0.02	1
	461.832	231.603	0.280971	0.326547	0.514358	0.0733087	0.00347826	1
	461.832	231.603	0.118471	0.808641	0.0814885	0.867695	0.00970874	1
	417.436	212.698	NaN	NaN	NaN	NaN	0.0104962	1
	429.801	253.653	1.96835	0.00762704	0.805348	0.271725	0.0570641	1
	430.561	256.465	0.0490979	0.949979	2.98204	0.000177443	0.0161354	1
	430.561	256.465	0.89387	0.237168	1.16657	0.12351	0.0623667	0.411898
	430.561	256.465	0.199914	0.885479	0.180123	0.89675	0.05549	1
	430.561	256.465	NaN	NaN	NaN	NaN	0.0261927	1
	431.558	259.405	NaN	NaN	NaN	NaN	0.0587669	1
	431.558	259.405	0.182579	0.835849	4.10863	8.87222e-06	0.0532407	1
	432.321	262.376	1.76457	0.0218373	4.08525	2.90415e-07	0.000518941	1
	424.475	235.923	0.245372	0.641008	0.0339323	0.948573	0.0232192	1
	433.115	265.364	1.60851	2.65277e-06	1.33836	8.24574e-05	0.064148	0.000671949
	434.143	268.318	0.638334	0.126953	1.09392	0.00926238	0.0236128	1
	434.876	271.188	2.0031	0.00282856	3.43396	5.0935e-07	0.0731995	3.95992e-10
	434.876	271.188	0.855	0.0812053	0.869359	0.0762617	0.0171289	1
	435.707	274.142	2.79844	0.000434979	1.21026	0.123801	0.0720189	0.463752
	435.707	274.142	1.80021	0.058182	0.603632	0.516202	0.00824742	1
	435.707	274.142	0.0350483	0.799454	0.0290543	0.833184	0.035035	0.0688938
	435.282	230.942	0.0326364	0.874381	0.260404	0.207962	0.0184967	1
	435.849	233.313	NaN	NaN	NaN	NaN	0.129736	0.260437
	425.318	238.9	0.263732	0.361071	0.282827	0.327438	0.0416858	0.787772
	435.849	233.313	0.155636	0.516014	0.053826	0.822176	0.00148515	1
	436.524	235.583	0.334528	0.0287393	0.462176	0.00270328	0.0131796	1
	436.524	235.583	0.233135	0.483166	0.31975	0.33651	0	1
	437.77	240.232	0.259935	0.293163	0.172757	0.484341	0.0202914	1
	437.77	240.232	NaN	NaN	NaN	NaN	0.0496689	1
	439.686	247.217	2.29585	0.00228706	1.73575	0.0205301	0.0161354	1
	440.148	249.485	NaN	NaN	NaN	NaN	0.019084	1
	440.922	251.554	2.27509	0.0987387	1.31747	0.337414	0.0288405	1
	442.044	256.209	1.84331	0.000602558	1.4854	0.00544907	0.00483729	1
	442.044	256.209	0.354109	0.47779	0.731056	0.143533	0.0165289	1
	426.357	241.815	0.624022	0.101684	0.248231	0.513908	0.0365998	1
	442.537	258.412	0.974246	0.305712	3.053	0.00149026	0.00314837	1
	442.537	258.412	NaN	NaN	NaN	NaN	0.00722892	1
	443.178	260.666	5.68105	0.000112346	0.143129	0.921147	0.0133806	1
	443.178	260.666	0.0785953	0.953636	2.61371	0.0578146	0	1
	443.746	262.918	0.0719779	0.744277	0.248535	0.260658	0.00865801	1
	444.358	265.234	3.52293	0.000599627	0.253703	0.802211	0.0291224	1
	444.358	265.234	0.266804	0.487278	0.432403	0.260703	0.00445164	1
	444.861	267.446	1.16578	0.219191	1.18867	0.210305	0.0665092	1
	444.861	267.446	NaN	NaN	NaN	NaN	0.0437956	1
	426.357	241.815	0.367052	0.490248	0.594487	0.266125	0.0422265	1
	427.178	244.729	0.860604	0.000296019	0.783169	0.00096166	0.00393546	1
	427.97	247.792	0.149958	0.206549	0.0721193	0.542975	0.0125935	1
	427.97	247.792	4.57637	0.00052862	1.56354	0.230683	0.0110193	1
	455.386	202.26	0.0490239	0.738425	0.0278992	0.849246	0.00620347	1
	469.127	248.173	NaN	NaN	NaN	NaN	0.00739645	1
	470.102	251.353	0.0266331	0.813317	0.204136	0.0718391	0.00907029	1
	471.107	254.209	NaN	NaN	NaN	NaN	0.00753012	1
	472.047	257.36	NaN	NaN	NaN	NaN	0	NaN
	472.848	260.242	NaN	NaN	NaN	NaN	0.08143	6.17418e-12
	474.665	266.114	NaN	NaN	NaN	NaN	0.0823171	0.000347732
	454.527	201.521	0.109316	0.474701	0.028751	0.85079	0.0016835	1
	458.574	216.322	NaN	NaN	NaN	NaN	0.00938478	1
	459.358	219.321	NaN	NaN	NaN	NaN	0.008285	1
	457.919	211.516	NaN	NaN	NaN	NaN	0.017094	1
	464.061	234.301	NaN	NaN	NaN	NaN	0.0609037	1
	464.061	234.301	NaN	NaN	NaN	NaN	0.046169	1
	465.977	240.155	NaN	NaN	NaN	NaN	0.00221239	1
	465.977	240.155	NaN	NaN	NaN	NaN	0.0843373	1
	467.04	243.08	1.44409	0.366438	2.14565	0.180445	0.0155865	1
	469.002	249.106	NaN	NaN	NaN	NaN	0.016684	1
	470.909	254.897	3.29402	0.0444435	4.66456	0.00460374	0.0342312	1
	472.831	260.821	NaN	NaN	NaN	NaN	0.191257	1
	472.831	260.821	NaN	NaN	NaN	NaN	0.0255102	1
	459.512	217.746	NaN	NaN	NaN	NaN	0.0162242	1
	459.512	217.746	NaN	NaN	NaN	NaN	0.0191257	1
	461.3	223.904	NaN	NaN	NaN	NaN	0	NaN
	462.327	226.806	0.699032	0.17195	0.263134	0.606052	0.050673	1
	466.067	239.204	5.55693	0.107985	2.85333	0.407664	0.0433159	1
	468.083	245.291	NaN	NaN	NaN	NaN	0.169118	0.0981299
	373.9	232.648	NaN	NaN	NaN	NaN	0.00201207	1
	395.415	306.866	NaN	NaN	NaN	NaN	0.027439	1
	395.415	306.866	NaN	NaN	NaN	NaN	0.052381	1
	372.343	225.426	NaN	NaN	NaN	NaN	0.00347222	1
	372.964	228.607	NaN	NaN	NaN	NaN	0.0104167	1
	373.854	231.95	NaN	NaN	NaN	NaN	0	1
	377.528	248.277	NaN	NaN	NaN	NaN	0.00105042	1
	388.457	291.121	NaN	NaN	NaN	NaN	0.00763359	1
	389.224	294.174	NaN	NaN	NaN	NaN	0.00699301	1
	391.021	300.404	NaN	NaN	NaN	NaN	0.0942957	1
	373.9	232.648	NaN	NaN	NaN	NaN	0.00193798	1
	375.65	239.195	NaN	NaN	NaN	NaN	0.00900901	1
	380.128	255.799	NaN	NaN	NaN	NaN	0.00359712	1
	383.963	269.228	NaN	NaN	NaN	NaN	0.0020284	1
	383.963	269.228	NaN	NaN	NaN	NaN	0.00777202	1
	386.844	279.084	NaN	NaN	NaN	NaN	0.0178571	1
	420.919	241.364	NaN	NaN	NaN	NaN	0.00167015	1
	434.427	250.32	NaN	NaN	NaN	NaN	0.00336323	1
	435.191	252.89	NaN	NaN	NaN	NaN	0	1
	440.08	268.005	NaN	NaN	NaN	NaN	0.0307592	1
	421.692	245.029	NaN	NaN	NaN	NaN	0.0119048	1
	423.366	251.723	NaN	NaN	NaN	NaN	0.00689995	1
	425.82	261.878	NaN	NaN	NaN	NaN	0.017119	1
	426.775	265.033	NaN	NaN	NaN	NaN	0.0152884	1
	426.775	265.033	NaN	NaN	NaN	NaN	0.00981354	1
	428.371	271.646	NaN	NaN	NaN	NaN	0.0367432	1
	430.136	277.784	NaN	NaN	NaN	NaN	0.00375783	1
	430.923	281.059	NaN	NaN	NaN	NaN	0.0162839	1
	454.633	217.83	NaN	NaN	NaN	NaN	0.00981997	1
	459.57	269.332	NaN	NaN	NaN	NaN	0	1
	459.57	269.332	NaN	NaN	NaN	NaN	0.0393258	1
	460.119	275.855	NaN	NaN	NaN	NaN	0	1
	460.441	279.162	NaN	NaN	NaN	NaN	0.0105402	1
	461.462	292.172	NaN	NaN	NaN	NaN	0.0338462	1
	461.462	292.172	NaN	NaN	NaN	NaN	0.0378378	1
	434.21	234.209	NaN	NaN	NaN	NaN	0.00958466	1
	438.487	247.052	NaN	NaN	NaN	NaN	0.0178571	1
	440.312	252.226	NaN	NaN	NaN	NaN	0.0252101	1
	457.051	240.408	NaN	NaN	NaN	NaN	0.00516351	1
	441.22	254.915	NaN	NaN	NaN	NaN	0.0421687	1
	442.144	257.397	NaN	NaN	NaN	NaN	0.0215827	1
	444.001	262.411	NaN	NaN	NaN	NaN	0.038961	1
	444.665	265.085	NaN	NaN	NaN	NaN	0.0252525	1
	444.665	265.085	NaN	NaN	NaN	NaN	0.0257353	1
	445.541	267.502	NaN	NaN	NaN	NaN	0.0731707	1
	447.395	272.609	NaN	NaN	NaN	NaN	0.00625	1
	448.349	275.21	NaN	NaN	NaN	NaN	0.00970874	1
	448.349	275.21	NaN	NaN	NaN	NaN	0.0302326	1
	448.349	275.21	NaN	NaN	NaN	NaN	0.0541872	1
	457.305	243.636	NaN	NaN	NaN	NaN	0.0505618	1
	449.223	277.547	NaN	NaN	NaN	NaN	0.00974026	1
	449.842	280.161	NaN	NaN	NaN	NaN	0.0306122	1
	451.71	285.115	NaN	NaN	NaN	NaN	0.0125392	1
	451.71	285.115	NaN	NaN	NaN	NaN	0.00406504	1
	451.71	285.115	NaN	NaN	NaN	NaN	0.0614334	1
	451.71	285.115	NaN	NaN	NaN	NaN	0.0275229	1
	452.603	287.488	NaN	NaN	NaN	NaN	0.0104167	1
	452.603	287.488	NaN	NaN	NaN	NaN	0.00675676	1
	452.603	287.488	NaN	NaN	NaN	NaN	0.0242915	1
	454.423	292.476	NaN	NaN	NaN	NaN	0.0107527	1
	457.654	246.853	NaN	NaN	NaN	NaN	0	NaN
	457.837	250.126	NaN	NaN	NaN	NaN	0.0107296	1
	458.503	256.551	NaN	NaN	NaN	NaN	0	1
	458.862	259.809	NaN	NaN	NaN	NaN	0.0260586	1
	459.033	263.094	NaN	NaN	NaN	NaN	0	NaN
	459.431	266.137	NaN	NaN	NaN	NaN	0.0184453	1
	465.118	222.28	0.081499	0.635142	0.117824	0.492882	0.0191781	1
	477.853	249.895	NaN	NaN	NaN	NaN	0	1
	478.847	253.377	0.190958	0.529822	0.219298	0.470949	0.0384615	1
	478.847	253.377	0.037204	0.85471	0.128113	0.529211	0.0357143	1
	479.698	256.824	0.158508	0.580858	0.132867	0.643178	0.0566038	1
	480.651	259.977	0.273172	0.227185	0.0564981	0.801928	0.0181818	1
	481.485	263.345	0.488782	0.230676	0.197115	0.626822	0.040404	1
	482.446	266.624	NaN	NaN	NaN	NaN	0.102564	1
	483.229	269.854	NaN	NaN	NaN	NaN	0.0142857	1
	484.189	272.95	0.0861583	0.577788	0.142779	0.356864	0.011583	1
	484.189	272.95	0.497502	0.231583	0.117882	0.773389	0.0434783	1
	484.189	272.95	0.328984	0.150373	0.552427	0.0171644	0.0194805	1
	485.023	276.22	0.392221	0.0442125	0.13983	0.470538	0.002849	1
	486.749	282.46	0.0432692	0.73937	0.0432692	0.73937	0.016129	1
	486.749	282.46	0.373746	0.244809	0.395485	0.2188	0.00819672	1
	486.749	282.46	0.103094	0.387114	0.0292737	0.805824	0.0163551	1
	488.407	288.86	0.435855	0.00196868	0.212222	0.128883	0.0147601	1
	490.039	295.011	1.0989	0.427435	0.906593	0.511916	0.0181818	1
	490.039	295.011	0.266654	0.865932	2.88204	0.0735862	0.3	1
	469.792	234.206	NaN	NaN	NaN	NaN	0.0487805	1
	484.303	272.708	0.945152	0.0383029	1.19057	0.00932424	0.0485437	1
	473.355	232.145	0.568896	0.056161	0.58495	0.0497803	0	NaN
	474.191	235.696	0.331387	0.78331	2.16861	0.0765933	0.0434783	1
	475.182	239.366	NaN	NaN	NaN	NaN	0.0163934	1
	477.014	246.604	0.795943	0.0184432	0.864896	0.0107505	0.0487805	1
	477.853	249.895	0.449208	0.00551749	0.383397	0.0175504	0.0197368	1
	457.842	221.154	0.714016	2.36487e-05	0.0653958	0.694222	0.00151439	1
	464.337	246.704	1.73626	0.00166709	1.39802	0.0111183	0.00454316	1
	464.742	249.244	0.174873	0.283394	0.415069	0.0112559	0.00353357	1
	466.029	253.92	0.876443	0.137728	0.974483	0.0990237	0.00757193	1
	466.029	253.92	0.432195	0.0526033	0.0377505	0.864641	0.00320856	1
	466.872	256.386	2.69914	0.000915098	7.09865	1.14111e-16	0.00757193	1
	466.872	256.386	0.0848584	0.913023	0.108769	0.888658	0.0358405	1
	468.146	261.397	1.28562	0.308918	2.16797	0.0867064	0.00605755	1
	467.326	258.915	0.133125	0.458969	0.216458	0.228905	0.0212014	1
	457.842	221.154	1.30591	0.09239	0.77101	0.319127	0.00168492	1
	468.146	261.397	4.7405	4.58196e-09	9.85569	3.06167e-29	0.0201918	1
	468.621	263.816	1.39158	0.143331	0.769027	0.418052	0.00656234	1
	468.621	263.816	0.0139887	0.916735	0.103658	0.438741	0.00100959	1
	470.251	268.282	0.0256445	0.571979	0.0599582	0.18693	0.00302877	1
	471.542	273.097	0.245584	0.248324	0.311761	0.143064	0.00204499	1
	471.993	275.512	1.06193	0.05636	1.65016	0.00315358	0.145886	8.41349e-10
	473.311	280.296	0.265007	0.612092	0.758802	0.147356	0.0150131	1
	475.443	286.866	0.0486879	0.75423	0.0591552	0.703681	0.00260281	1
	433.382	224.251	0.228382	0.549696	0.236604	0.535429	0.0015983	1
	459.062	226.414	0.145652	0.619026	0.81722	0.00556994	0.00454316	1
	435.704	234.028	0.0538762	0.899789	1.00985	0.0188109	0.0217062	1
	437.688	241.22	0.214388	0.800258	1.47664	0.0821641	0.00656234	1
	444.237	262.918	0.0888344	0.777824	0.161166	0.608781	0.0126199	1
	445.532	267.748	0.104003	0.798073	0.0553105	0.891769	0.00605755	1
	446.365	270.062	0.00858751	0.986603	1.96937	0.00014292	0.0277638	1
	446.841	272.479	0.277513	0.59723	0.729894	0.165524	0.0327494	1
	447.7	274.445	0.507925	0.323241	0.224918	0.66159	0.00302877	1
	449.007	279.078	0.635585	0.105151	1.39873	0.000406603	0.00807673	1
	449.867	281.461	0.0595044	0.803655	0.12323	0.606703	0.0141343	1
	460.306	231.639	1.07554	0.106627	0.377006	0.570917	0.00555275	1
	451.167	286.077	0.068208	0.829489	0.0270301	0.931985	0.00444115	1
	452.023	287.957	0.365529	0.214995	0.110661	0.706893	0.00215208	1
	452.877	290.277	0.127733	0.456006	0.0389341	0.820102	0.00598802	1
	461.097	234.26	0.526075	0.209079	0.01069	0.979608	0.00526039	1
	463.084	241.532	2.33039	0.000576182	0.381863	0.56886	0.00252398	1
	463.527	244.125	0.279873	0.238005	0.398921	0.0930676	0.00474777	1
	470.77	208.743	1.56723	0.421592	0.422622	0.828342	0.0514891	1
	477.019	245.036	0.0833333	0.833914	0.0710784	0.858055	0.0499748	1
	478.047	251.809	0.0694717	0.886102	0.410158	0.398015	0.00656234	1
	478.603	255.642	0.156445	0.438161	0.0445352	0.825241	0.00807673	1
	479.446	262.203	0.387137	0.132154	0.00747095	0.976775	0.141848	1.08748e-16
	479.807	265.421	0.526362	0.0921198	0.114597	0.713206	0.0227158	1
	480.195	268.567	1.40705	0.0965422	1.90705	0.0250422	0.0144928	1
	481.15	278.234	0.0918391	0.642716	0.314878	0.112423	0.00454316	1
	481.615	284.236	0.181754	0.796371	1.72097	0.0150521	0.00959112	1
	482.071	290.121	1.12095	0.262986	1.8473	0.0659021	0.0370675	1
	460.949	265.051	0.326316	0.0570049	0.146723	0.390948	0	1
	473.322	223.178	0.359927	0.00302224	0.197765	0.100989	0.012955	1
	462.958	277.145	0.177151	0.543417	0.0654956	0.822197	0.0343261	1
	463.856	282.85	0.307852	0.654505	0.228912	0.739295	0.00252398	1
	473.941	226.793	0.128822	0.41803	0.0577433	0.716479	0.00656234	1
	474.664	230.94	0.50837	0.163948	0.0108206	0.976325	0.0146391	1
	474.664	230.94	0.141585	0.0870915	0.0435458	0.597906	0.017163	1
	475.295	234.478	1.30699	0.265306	5.28003	9.45128e-06	0.0252398	1
	475.881	238.005	0.319735	0.285142	0.540559	0.0712689	0.0100959	1
	476.447	241.53	0.422168	0.152912	0.288617	0.328038	0.00959112	1
	477.019	245.036	0.0426834	0.861495	0.0377814	0.877266	0.000504796	1
	472.816	225.784	0.453796	0.0428139	0.355728	0.110232	0.0116279	1
	477.831	252.602	0.0567298	0.939866	1.27303	0.0917624	0.0208333	1
	454.16	281.238	0.790372	0.260252	0.662921	0.344485	0.0336134	1
	454.734	285.912	1.67723	0.118446	0.327232	0.75978	0.0738636	1
	454.734	285.912	0.047483	0.923252	0.625731	0.205253	0.03125	1
	454.734	285.912	1.30701	0.0188616	0.386501	0.482861	0.0366197	1
	454.734	285.912	0.0815543	0.81116	0.644087	0.0610165	0.0198864	1
	455.484	288.737	0.433032	0.556565	0.0155791	0.983115	0.0162602	1
	455.883	294.165	0.29243	0.750276	1.42305	0.122613	0.00694444	1
	456.633	296.897	0.254379	0.594153	0.0206208	0.965534	0.0486111	1
	478.19	255.671	0.152302	0.835804	0.167936	0.819229	0.159722	0.0152794
	455.883	294.165	1.93212	5.50233e-05	1.52101	0.0013424	0.0229008	1
	456.82	299.523	1.42676	0.0532025	1.35117	0.0669785	0.09375	1
	457.013	302.169	0.300272	0.239663	0.241394	0.344191	0.0139373	1
	458.021	306.626	0.187113	0.774975	0.0295537	0.963982	0.00173611	1
	457.87	303.973	2.17322	0.0104846	0.407151	0.628561	0.107639	1
	457.87	303.973	0.103209	0.765558	0.257505	0.457181	0.00868056	1
	458.021	306.626	1.47052	0.0486145	0.0592419	0.936337	0	1
	478.667	257.714	0.110118	0.736186	0.047458	0.884529	0.00777202	1
	458.214	309.187	0.883347	0.0929932	0.333942	0.524006	0.00520833	1
	458.933	311.824	0.012448	0.982338	0.551838	0.327032	0.0711806	1
	479.011	260.675	0.222051	0.47576	0.028301	0.927523	0.0164534	1
	479.011	260.675	0.825456	0.0186297	0.149762	0.666894	0.0585009	1
	479.766	266.478	0.780236	0.0853183	0.158212	0.726126	0.0451389	1
	480.769	268.585	1.89814	0.169478	0.776859	0.573076	0.0104167	1
	479.766	266.478	1.16515	0.0066549	0.830428	0.0518732	0.0469314	1
	480.769	268.585	0.0475262	0.875598	0.263585	0.38588	0.0070922	1
	473.843	229.193	0.497777	0.23078	0.0216672	0.958308	0.11883	0.0154217
	480.769	268.585	0.694568	0.0811699	1.18564	0.00317969	0.032197	1
	481.125	271.347	0.465741	0.388539	0.512037	0.34369	0.0630631	1
	481.125	271.347	0.291264	0.776139	1.66163	0.106681	0.0223325	1
	481.125	271.347	0.302955	0.434475	0.0964074	0.803438	0.00694444	1
	481.125	271.347	NaN	NaN	NaN	NaN	0.0192308	1
	481.125	271.347	0.672358	0.201383	1.11363	0.035065	0.0196078	1
	473.843	229.193	0.499593	0.041647	0.655962	0.00795389	0.0263158	1
	481.473	274.096	0.368122	0.45039	0.768717	0.115965	0.00868056	1
	481.473	274.096	1.29916	0.00236865	0.251541	0.550448	0.0019084	1
	481.791	276.805	0.195812	0.73863	0.732849	0.213684	0.0160643	1
	482.176	279.461	1.67177	0.0108715	0.338435	0.602136	0.0253456	1
	482.176	279.461	1.169	0.106381	0.308781	0.667331	0.0386266	1
	482.578	281.256	1.52842	0.255779	0.1063	0.936875	0.0337079	1
	482.578	281.256	NaN	NaN	NaN	NaN	0	1
	482.937	283.856	0.563374	0.343375	0.582422	0.327348	0.0434028	1
	482.578	281.256	0.489894	0.428468	0.59463	0.336701	0.0416667	1
	475.173	237.741	0.715273	0.0658339	0.265968	0.490943	0.0165289	1
	482.578	281.256	NaN	NaN	NaN	NaN	0.0163934	1
	482.578	281.256	0.77666	0.200201	1.19477	0.049473	0.00173611	1
	484.661	290.739	0.218132	0.712495	0.743178	0.210205	0.0295139	1
	484.25	289.053	0.472583	0.252155	0.126623	0.758569	0.0249554	1
	484.661	290.739	0.105938	0.839959	1.00894	0.0556671	0.00694444	1
	485.027	293.243	1.10771	0.121916	0.434492	0.542903	0.015625	1
	485.027	293.243	0.997142	0.0698246	0.34503	0.528735	0.0283186	1
	476.055	243.074	0.600794	0.256566	0.250992	0.635018	0.0225694	1
	485.027	293.243	0.326042	0.246609	0.257292	0.360161	0.0132576	1
	485.352	295.717	0.311719	0.641615	0.777791	0.246245	0.0087108	1
	485.352	295.717	1.14425	0.477147	1.71091	0.288413	0.0194444	1
	485.735	298.127	0.88169	0.251494	0.439143	0.567364	0.046875	1
	486.082	300.567	0.254059	0.435991	0.295346	0.365304	0.09375	1
	487.133	302.255	1.23257	0.127829	0.689713	0.393125	0.109375	1
	487.133	302.255	NaN	NaN	NaN	NaN	0	1
	477.443	249.556	0.893962	0.100444	1.36036	0.0130684	0.185915	0.996969
	487.133	302.255	NaN	NaN	NaN	NaN	0.194444	1
	487.529	304.631	2.51591	0.00710743	0.382451	0.679374	0.0402098	1
	487.529	304.631	0.497424	0.156775	0.305162	0.384182	0.0313589	1
	487.916	307.005	0.137396	0.793872	0.147516	0.779074	0.015625	1
	487.916	307.005	0.530464	0.0989983	0.188798	0.555792	0.0694444	1
	487.916	307.005	1.06131	0.162864	0.0613095	0.935574	0.0277778	1
	444.612	232.134	0.152306	0.532482	0.233409	0.339186	0.0178571	1
	444.612	232.134	NaN	NaN	NaN	NaN	0.0606061	1
	446.24	238.823	0.181266	0.339201	0.183317	0.33378	0	1
	446.24	238.823	0.0518685	0.889951	0.160499	0.66862	0.0393258	1
	449.17	254.328	0.0506432	0.711627	0.105607	0.441079	0.0161871	1
	450.13	257.703	0.528263	0.0164414	0.493959	0.0245757	0.0263158	1
	450.13	257.703	0.274995	0.542149	0.592526	0.191271	0.0160428	1
	450.485	260.933	1.43634	4.10487e-05	0.282168	0.409825	0.0208333	1
	450.13	257.703	0.265299	0.140874	0.0516239	0.77271	0.127072	1
	450.485	260.933	NaN	NaN	NaN	NaN	0.0238095	1
	450.82	264.079	0.0191225	0.932818	0.0629482	0.781416	0.0143885	1
	450.82	264.079	NaN	NaN	NaN	NaN	0.0338983	1
	450.82	264.079	0.401506	0.427822	0.160994	0.750326	0.0132325	1
	451.673	267.273	0.217245	0.37889	0.172801	0.483676	0.0134409	1
	451.673	267.273	0.234641	0.348921	0.377065	0.13347	0.0125313	1
	451.673	267.273	0.529439	0.0541423	0.840258	0.00243837	0.0235935	1
	452.063	269.345	0.00652651	0.984329	0.282362	0.396042	0.00236407	1
	452.063	269.345	0.00651351	0.986141	0.0345493	0.926587	0.00471698	1
	452.346	272.359	5.24405	1.90599e-07	3.95685	6.26143e-05	0.00763359	1
	452.346	272.359	0.410593	0.484286	1.96738	0.00103328	0.0111111	1
	453.157	275.385	NaN	NaN	NaN	NaN	0.0576923	1
	453.383	278.304	0.671445	0.227018	0.697635	0.209481	0.180556	0.660593
	453.383	278.304	2.44744	2.15572e-05	1.24744	0.0272849	0.00177936	1
	454.406	284.04	0.372851	0.213779	0.546197	0.0692486	0.0121528	1
	454.16	281.238	0.0625	0.91931	0.645833	0.297449	0.037037	1
	454.16	281.238	NaN	NaN	NaN	NaN	0.111111	1
	454.034	243.339	0.398155	0.0107202	0.332202	0.0327744	0.0225694	1
	456.14	256.303	0.196312	0.53413	0.0149975	0.962097	0	1
	456.14	256.303	0.170593	0.500583	0.0170212	0.946383	0.0329861	1
	457.078	261.897	2.06848	0.014569	1.31312	0.119111	0.0642361	1
	457.989	266.715	1.03494	0.0446811	0.507919	0.322418	0.00173611	1
	457.989	266.715	1.60941	0.059453	0.811678	0.339997	0.0955752	1
	458.19	269.487	0.528917	0.193119	0.599288	0.140701	0.0470588	1
	458.19	269.487	0.396847	0.301435	0.260561	0.496859	0.0253968	1
	458.962	272.095	1.63844	0.224226	0.271775	0.838982	0.0431034	1
	454.993	248.385	0.275823	0.661854	0.109733	0.861826	0.0304348	1
	458.962	272.095	0.0318813	0.961925	0.198548	0.766298	0.0240964	1
	458.962	272.095	0.19246	0.767109	1.04563	0.114451	0.0128205	1
	459.313	276.913	0.747345	0.148469	0.29675	0.565182	0.0503472	1
	460.094	279.473	0.61538	0.441549	1.03847	0.194942	0.0455487	1
	460.094	279.473	0.136574	0.800097	0.344907	0.523505	0.0813953	1
	460.207	281.489	0.00530835	0.984898	0.404215	0.150652	0.0225694	1
	460.094	279.473	0.70354	0.0023672	0.402941	0.0773643	0.00952381	1
	460.207	281.489	0.575	0.625101	0.749074	0.524824	0.0285714	1
	460.965	284.01	1.36841	0.0293924	1.36849	0.0293835	0.0104167	1
	454.993	248.385	NaN	NaN	NaN	NaN	0.047619	1
	460.207	281.489	0.227513	0.6451	0.216931	0.660509	0.0122699	1
	460.965	284.01	0.116314	0.757418	0.587853	0.119708	0.0190972	1
	461.157	286.685	0.913259	0.013789	0.0784077	0.831155	0.00520833	1
	461.157	286.685	0.243846	0.431129	0.0125641	0.967568	0.0165746	1
	461.157	286.685	1.28455	0.232391	0.393225	0.71327	0.0555556	1
	461.157	286.685	0.549962	0.162491	0.223542	0.567853	0.0106952	1
	461.157	286.685	0.736905	0.208438	0.148016	0.799303	0.0286885	1
	454.993	248.385	0.207749	0.579399	0.328148	0.381765	0.0140845	1
	462.095	291.176	0.249217	0.507388	0.121836	0.745763	0.0190972	1
	462.095	291.176	0.114218	0.747458	0.086972	0.806304	0.015625	1
	462.095	291.176	0.538696	0.0460447	0.479823	0.0749414	0.0118343	1
	462.296	293.823	0.816441	0.221976	1.16841	0.0826389	0.0263158	1
	463.039	295.627	0.68877	0.187526	0.142777	0.784214	0.015625	1
	463.039	295.627	0.975426	0.15821	0.146796	0.831342	0.012987	1
	463.039	295.627	0.529046	0.386865	0.122796	0.840642	0.00411523	1
	463.411	300.862	0.289187	0.585915	0.200298	0.70587	0.0487805	1
	465.16	307.711	0.36714	0.16662	0.218926	0.408698	0.00347222	1
	465.16	307.711	0.0187641	0.953729	0.896117	0.00610393	0.00694444	1
	426.578	264.834	2.11234	0.0311528	0.854327	0.370371	0.0135135	1
	426.578	264.834	0.585662	0.23421	0.291719	0.552907	0.046875	1
	427.305	266.789	1.84294	0.0221116	0.118367	0.8823	0.046875	1
	427.305	266.789	0.497635	0.516819	1.3357	0.0837387	0.0357143	1
	427.433	268.935	0.155278	0.357791	0.202897	0.230438	0.0491071	1
	428.163	270.876	3.97464	0.00229589	2.73119	0.0349083	0.0277778	1
	455.989	254.118	0.13591	0.536525	0.0264828	0.904052	0.111486	0.13329
	428.409	275.114	0.175926	0.328209	0.342593	0.058854	0.00401606	1
	428.409	275.114	0.0145237	0.965852	0.146071	0.666856	0.00347222	1
	428.409	275.114	0.12212	0.723621	0.41538	0.2299	0.00173611	1
	429.089	277.035	0.425659	0.244417	0.191008	0.600407	0.00295858	1
	429.089	277.035	0.807374	0.201048	0.392626	0.532907	0.0181347	1
	429.258	279.843	0.886439	0.0778017	0.366685	0.463311	0.0450704	1
	429.258	279.843	0.0582898	0.975866	1.38289	0.473628	0.0252101	1
	430.056	283.81	0.702223	0.105666	0.0823925	0.848622	0.0317003	1
	430.056	283.81	0.0110428	0.969842	0.113957	0.696488	0.046875	1
	430.056	283.81	0.747072	0.422065	2.15323	0.0216261	0.0812854	1
	430.056	283.81	2.09722	0.293807	4.90278	0.0169429	0.0222222	1
	430.737	285.678	2.04572	0.00228549	0.240658	0.715759	0.0149813	1
	430.737	285.678	0.949037	0.00245865	0.593085	0.0564869	0.015625	1
	430.848	287.77	0.269847	0.601875	0.25659	0.619826	0.00447427	1
	431.55	289.634	0.115234	0.83913	0.290513	0.608939	0.0449173	1
	431.647	291.667	0.202156	0.286269	0.00915355	0.961429	0.0381944	1
	431.647	291.667	1.42105	0.00740583	0.355731	0.498	0.00829876	1
	456.14	256.303	0.184736	0.365515	0.307652	0.132691	0.0349794	1
	431.647	291.667	0.452543	0.657982	1.10301	0.282424	0.0595238	1
	432.346	293.535	0.325708	0.259916	0.136197	0.637086	0.0625	1
	432.462	296.251	0.964037	0.0292269	0.409772	0.351418	0.00173611	1
	432.462	296.251	0.0396033	0.944853	0.421213	0.462366	0.002457	1
	433.166	298.092	1.27302	0.0158783	0.206349	0.691617	0.0114943	1
	433.922	301.959	0.27055	0.753416	0.326106	0.705002	0.0198413	1
	434.022	303.968	1.75412	0.100129	0.186113	0.860815	0.0454545	1
	434.022	303.968	1.27734	0.166516	0.736941	0.422481	0.011811	1
	456.14	256.303	0.00537634	0.990266	0.194624	0.658934	0.0131579	1
	434.022	303.968	0.358811	0.124356	0.582215	0.0133577	0.0056338	1
	434.67	305.787	0.0427542	0.935311	0.302385	0.566134	0.0284553	1
	434.757	307.792	0.883179	0.19506	1.11861	0.101242	0.0677083	1
	434.757	307.792	0.132766	0.534955	0.209496	0.327942	0.0173611	1
	435.605	314.305	0.10008	0.85043	0.687799	0.197101	0.0197628	1
	435.605	314.305	0.130408	0.316451	0.0439508	0.735176	0.0028169	1
	414.029	209.256	0.176484	0.122434	0.121761	0.285813	0.00538462	1
	422.516	241.453	0.554153	0.0841208	0.0436631	0.891034	0.00723764	1
	432.955	308.174	0.159115	0.588813	0.219721	0.455639	0.023918	1
	432.955	308.174	0.0697215	0.822833	0.469506	0.132439	0.0382038	1
	434.251	311.217	0.00800901	0.989618	0.104783	0.864824	0.0107239	1
	423.338	244.663	0.200248	0.533464	0.487526	0.130199	0.0355228	1
	423.338	244.663	2.9588	0.0248211	0.818586	0.532256	0.144108	0.56261
	423.338	244.663	0.649902	0.108403	0.400603	0.318332	0	1
	424.948	251.759	0.35328	0.190024	0.72172	0.00787617	0.0145587	1
	424.948	251.759	1.33784	0.0865658	1.69467	0.0302182	0.0107239	1
	424.948	251.759	0.105254	0.746972	0.0966579	0.767009	0.0462466	1
	424.948	251.759	0.483454	0.0725368	0.604046	0.0252286	0.0185357	1
	424.948	251.759	0.211983	0.138248	0.0215069	0.880144	0.00686499	1
	414.029	209.256	0.272666	0.182927	0.450682	0.0281754	0.00938338	1
	424.948	251.759	0.200226	0.638857	0.591893	0.166403	0.0112045	1
	425.729	255.002	0.0966916	0.808421	0.239549	0.548298	0.0034642	1
	426.544	258.276	0.635505	0.202127	1.57019	0.00176726	0.0522788	0.867545
	427.286	261.495	1.51636	0.0103867	3.12545	3.23261e-07	0.03	1
	427.286	261.495	3.09113	0.0182821	10.4057	4.27498e-14	0.0824397	0.608372
	428.841	267.988	0.18395	0.309387	0.137038	0.448686	0.0080429	1
	428.841	267.988	0.754235	0.0901673	1.92588	2.0162e-05	0.00670241	1
	428.841	267.988	1.08826	0.0515626	2.31168	4.42743e-05	0.000670241	1
	428.841	267.988	0.194244	0.368373	0.52479	0.0155867	0.00469169	1
	429.598	271.258	0.0857492	0.822576	0.94484	0.014157	0.102584	1.18604e-05
	429.598	271.258	0.016411	0.985963	2.14345	0.0222355	0.00871314	1
	429.598	271.258	0.133817	0.83453	1.65592	0.0102084	0.0201072	1
	430.326	274.476	0.868595	0.179632	2.23109	0.000693734	0.0465116	1
	431.074	277.681	0.092175	0.420712	0.126463	0.26955	0.0294906	1
	431.074	277.681	0.735846	0.0185502	0.456679	0.141732	0.00122399	1
	431.074	277.681	1.53066	0.122972	3.9549	0.000111229	0.0339734	1
	433.946	290.854	0.057175	0.809761	0.278601	0.241375	0.00737265	1
	433.238	287.53	0.0229239	0.944271	0.145186	0.658024	0.060992	1
	433.946	290.854	0.0569565	0.72259	0.275182	0.0871663	0.00469169	1
	433.946	290.854	1.24882	0.026424	0.813703	0.146948	0.036193	1
	415.629	215.631	0.0109871	0.915359	0.288495	0.00560334	0.00603217	1
	434.651	294.167	0.204736	0.01083	0.00633496	0.936762	0.00134048	1
	434.651	294.167	0.546958	0.373935	2.07105	0.000858382	0.00871314	1
	435.338	297.542	0.691178	0.0347553	0.135224	0.678323	0.0509383	0.396991
	435.338	297.542	0.259582	0.217997	0.434014	0.0399473	0.0180965	1
	435.338	297.542	2.40241	0.000211223	5.49879	7.50089e-16	0.075067	0.133848
	435.338	297.542	1.81313	0.000213369	0.29456	0.542258	0.0710456	1
	435.338	297.542	0.317046	0.241194	0.912028	0.000838638	0.00938338	1
	416.435	218.851	0.422946	0.0288957	0.0864268	0.65383	0.00737265	1
	436.063	301.561	0.269628	0.317824	0.849448	0.0018046	0.00268097	1
	436.751	304.923	2.22686	0.0522319	2.9226	0.0110504	0.142761	0.0400886
	436.751	304.923	0.80898	0.0601731	0.92049	0.0326415	0.0100536	1
	437.403	308.326	1.38112	0.0147902	1.21625	0.0316152	0.0080429	1
	436.751	304.923	0.0285381	0.900937	0.179474	0.433989	0.00536193	1
	436.751	304.923	0.364754	0.101263	0.479133	0.0316638	0.0120643	1
	403.063	223.177	0.000398724	0.99905	0.0610048	0.855427	0.0165485	1
	416.435	218.851	1.32064	0.0516162	1.50334	0.0268834	0.0442359	1
	404.918	228.964	0.424985	0.130684	0.392219	0.162914	0.0408847	1
	406.523	231.933	0.565709	0.348048	2.48606	4.86744e-05	0.0308311	1
	406.523	231.933	1.6842	0.0125063	1.11864	0.0957166	0.0400616	1
	407.28	234.553	0.0145685	0.787044	0.0572264	0.289601	0.0136986	1
	407.28	234.553	0.107159	0.659678	0.0135688	0.955517	0.0136986	1
	408.886	237.537	0.0436116	0.831272	0.00856585	0.966617	0.0100536	1
	410.902	242.551	0.344657	0.644132	0.538205	0.470835	0.141421	8.7799e-05
	412.682	248.453	1.32192	0.0520148	0.893529	0.188196	0.00335121	1
	414.257	251.475	0.0709402	0.344872	0.00683761	0.927328	0.0087108	1
	414.947	254.139	0.605363	0.310193	0.296721	0.618631	0.0449062	1
	417.213	259.853	1.20833	0.000263465	0.875	0.00677121	0.0609319	1
	417.213	259.853	0.329387	0.333096	0.193489	0.569397	0.0331453	1
	419.389	265.566	0.320783	0.323935	0.201309	0.53567	0.000670241	1
	418.434	262.295	1.21904	0.0508997	0.466348	0.453727	0.0676944	1
	419.389	265.566	0.0599747	0.931086	0.0650253	0.9253	0.0349127	1
	420.033	268.27	0.0349771	0.933891	1.07215	0.0115013	0.0382038	1
	421.543	271.349	0.311486	0.322279	0.594926	0.0593278	0.0120643	1
	421.543	271.349	0.0627469	0.877402	0.5175	0.203969	0.019437	1
	417.719	222.036	0.415733	0.287544	0.519332	0.184324	0.0493921	0.68151
	421.543	271.349	0.635753	0.0158609	0.610753	0.02041	0.0222428	1
	423.65	277.116	0.44068	0.499253	0.897432	0.169418	0.05563	1
	422.142	274.029	1.04527	0.0289338	0.738483	0.121907	0.0549598	1
	426.245	285.529	0.145204	0.766541	0.0889661	0.855644	0.060992	1
	425.689	282.826	0.169113	0.624586	0.223161	0.518504	0.00469169	1
	425.689	282.826	1.56401	0.0119894	1.15443	0.0629405	0.00737265	1
	426.245	285.529	0.210028	0.503418	0.672489	0.0328435	0.0100536	1
	417.719	222.036	1.09892	0.0581918	0.264718	0.646869	0.0280303	1
	426.245	285.529	0.473347	0.363985	0.977867	0.0614075	0.0080429	1
	428.735	293.989	0.0726961	0.687329	0.106547	0.555329	0.00469169	1
	430.123	297.059	0.134228	0.357555	0.138897	0.341118	0.00898693	1
	430.631	299.749	NaN	NaN	NaN	NaN	0.182927	1
	431.976	302.793	0.0711841	0.363418	0.204403	0.00946021	0.0180965	1
	431.976	302.793	0.143889	0.835872	1.42441	0.0410761	0.058311	1
	431.976	302.793	1.20338	0.109807	1.07698	0.152201	0.0241287	1
	432.471	305.48	0.130423	0.13783	0.0544968	0.53363	0.00383142	1
	432.471	305.48	0.326635	0.0606136	0.194273	0.263391	0.019437	1
	432.471	305.48	0.857764	0.00783357	0.327696	0.306865	0.0268097	1
	394.823	221.717	0.312064	0.566229	0.216445	0.690624	0.00198807	1
	399.658	250.758	1.78257	0.122588	1.10493	0.336937	0.140039	1
	437.121	222.311	0.420851	0.181246	0.377238	0.230612	0.00335121	1
	437.121	222.311	0.204183	0.352248	0.0580288	0.791176	0.0393836	1
	438.051	225.425	2.94784	0.00450011	0.819981	0.426089	0.0335121	1
	439.604	233.304	0.00442478	0.986968	0.298332	0.271349	0.0482574	1
	438.624	229.408	0.171886	0.454707	0.326665	0.156256	0.0288714	1
	438.624	229.408	0.0409543	0.896749	0.230252	0.465863	0.0234584	1
	438.624	229.408	0.841933	0.234676	0.331379	0.639581	0.0489276	1
	400.687	255.077	0.224939	0.308272	0.0769331	0.727258	0.0208473	1
	439.604	233.304	1.00566	0.129598	0.959862	0.147911	0.0160858	1
	439.604	233.304	1.00639	0.131888	1.55992	0.019896	0.0127346	1
	439.604	233.304	0.312739	0.464303	2.18052	6.25229e-07	0.000670241	1
	441.297	243.339	0.206322	0.281229	0.610484	0.00157076	0.0107239	1
	440.937	240.239	0.686944	0.132388	0.307358	0.499395	0.00205339	1
	440.937	240.239	0.104707	0.777747	0.878964	0.0184275	0.00268097	1
	441.297	243.339	0.778278	0.022046	0.917665	0.00705226	0.0294906	1
	441.297	243.339	0.0547847	0.923738	0.156516	0.784512	0.013269	1
	441.297	243.339	1.06824	0.0756354	2.17856	0.000331698	0.0254692	1
	401.817	259.46	0.935172	0.155355	2.30019	0.000537544	0.10992	0.000101657
	442.142	247.162	1.54062	0.000614368	0.0272764	0.951093	0.0080429	1
	442.142	247.162	0.744565	0.102091	0.644523	0.156759	0.00670241	1
	442.971	250.931	0.347344	0.598407	1.21154	0.0670011	0.0160858	1
	443.19	253.901	0.573205	0.178155	1.09625	0.0103687	0.00469169	1
	443.964	257.628	0.389634	0.0851579	0.251943	0.26485	0.0174263	1
	443.964	257.628	0.11856	0.7886	0.0492647	0.911282	0.041555	1
	443.964	257.628	0.496861	0.399823	0.765043	0.195814	0.00118064	1
	444.143	260.592	1.07155	0.524366	3.06983	0.0689477	0.0147453	1
	400.687	255.077	0.118291	0.448561	0.512265	0.00118467	0.00908403	1
	444.143	260.592	0.226652	0.53111	0.66821	0.0655999	0	1
	444.854	264.214	0.513462	0.797505	2.18141	0.276759	0.0467128	1
	444.854	264.214	0.163685	0.65905	0.209075	0.573088	0.000670241	1
	444.978	267.117	0.205831	0.476046	0.424595	0.142157	0.0147453	1
	445.61	270.679	0.245643	0.0375925	0.236635	0.0451111	0.0107239	1
	445.61	270.679	0.0844729	0.829662	0.0834758	0.831642	0.0190311	1
	445.61	270.679	0.0523392	0.785645	0.0615497	0.749104	0.00503235	1
	445.729	274.24	0.109169	0.674464	0.109867	0.672504	0.00603217	1
	446.777	280.502	0.0119369	0.854627	0.0394371	0.545096	0	1
	400.687	255.077	0.764398	0.147429	0.962378	0.0688096	0.0261438	1
	446.22	277.054	0.0755455	0.38663	0.0365172	0.675424	0.0147453	1
	401.817	259.46	2.17637	0.136631	3.82283	0.0105165	0.011236	1
	401.817	259.46	0.345702	0.377699	0.103278	0.791862	0.0152505	1
	403.068	263.892	0.58005	0.119688	0.00378159	0.991887	0.0180965	1
	395.3	225.528	0.0112631	0.867859	0.0637369	0.347094	0.086758	0.126725
	403.068	263.892	1.74851	0.057397	1.44196	0.115667	0.04375	1
	404.402	268.341	1.01779	0.0790198	0.287022	0.61857	0.0247423	1
	406.145	273.705	0.689103	0.343662	1.76923	0.0157789	0.00463392	1
	407.671	278.191	0.465899	0.0315083	0.461732	0.0330273	0.00591716	1
	406.145	273.705	0.163083	0.0569524	0.0955024	0.262779	0.00762527	1
	409.284	282.656	0.127155	0.90552	0.79536	0.458241	0.035	1
	409.284	282.656	1.15484	0.0579918	0.30616	0.61255	0.00795229	1
	409.284	282.656	1.56042	0.397427	0.168873	0.926933	0.0185185	1
	395.3	225.528	0.540327	0.024955	1.00429	3.79996e-05	0.0113941	1
	412.632	291.478	0.695632	0.00252372	0.187702	0.407282	0.0308219	1
	412.632	291.478	1.05013	0.12124	0.493158	0.465155	0.00330396	1
	414.332	295.783	1.70267	0.0049496	0.881941	0.141322	0.0998464	1
	418.091	305.06	0.213614	0.500927	0.17866	0.573451	0.00603217	1
	416.045	300.008	0.35201	0.0673536	0.172482	0.368897	0.00737265	1
	418.091	305.06	0.00333473	0.990923	0.279999	0.340121	0.00280112	1
	419.739	309.144	0.357329	0.200867	0.403924	0.14839	0.00335121	1
	418.091	305.06	0.136439	0.0542005	0.0678625	0.336977	0.00335121	1
	418.091	305.06	0.171277	0.691955	0.00461066	0.991488	0.00984683	1
	419.739	309.144	0.0789396	0.730527	0.19606	0.392725	0.00648749	1
	419.739	309.144	1.14979	0.013363	0.484616	0.294735	0.00938338	1
	422.958	317.149	0.635577	0.081168	0.860241	0.0185375	0.00536193	1
	422.958	317.149	1.02702	0.0022086	0.592215	0.0739834	0.015544	1
	424.518	321.033	1.26884	0.0107596	0.757846	0.126155	0.00737265	1
	424.518	321.033	0.0892938	0.801978	0.404135	0.256918	0.11126	0.871496
	396.391	233.334	0.0790043	0.871939	0.555195	0.259293	0.00623053	1
	424.518	321.033	0.081713	0.457233	0.039897	0.716513	0.00335121	1
	424.518	321.033	0.0977081	0.0601816	0.0556172	0.283592	0.00201072	1
	425.999	324.866	0.0227583	0.908255	0.0299267	0.879553	0.0174263	1
	427.422	328.611	0.0585424	0.717226	0.413381	0.0110289	0.00134048	1
	427.422	328.611	0.0437579	0.68975	0.121814	0.266938	0.000670241	1
	431.677	340.395	0.121224	0.128223	0.116416	0.143939	0.00410678	1
	397.019	237.366	0.119325	0.243585	0.0770116	0.451358	0.0160858	1
	435.23	351.094	0.770282	0.136598	0.17476	0.735053	0.0355228	1
	428.023	181.522	0.718855	0.432168	1.37205	0.135461	0.0247525	1
	428.774	184.159	0.971209	0.106974	1.68464	0.00563959	0.0726872	1
	428.774	184.159	0.0782491	0.749892	0.0691868	0.77804	0.0475382	1
	428.774	184.159	0.891861	0.290965	1.79356	0.0345184	0.0228426	1
	429.621	187.603	0.801834	0.00878129	0.839833	0.00610638	0.018622	1
	429.621	187.603	0.380248	0.47966	1.19843	0.0278595	0.0950119	1
	430.038	191.156	0.784284	0.322654	0.114839	0.884607	0.035503	1
	397.904	242.306	0.181199	0.137899	0.154524	0.205523	0.0107239	1
	430.923	194.053	1.22583	0.0383295	2.82131	2.85455e-06	0.00821918	1
	431.427	197.732	0.118183	0.792303	1.15841	0.0103218	0.0589812	1
	431.427	197.732	0.138387	0.525783	0.102197	0.639338	0.0192705	1
	431.427	197.732	0.407996	0.367548	0.357996	0.429009	0.0207824	1
	432.336	200.622	0.488943	0.0186984	0.146351	0.475038	0.034384	1
	432.336	200.622	0.345674	0.556039	1.10832	0.0598591	0.0462466	1
	398.749	246.486	0.154421	0.452892	0.183892	0.37151	0.0100536	1
	432.887	204.418	0.555219	0.336	0.252189	0.661415	0.00239234	1
	432.887	204.418	0.791602	0.240248	0.481994	0.474206	0.0134048	1
	432.887	204.418	0.26441	0.504783	0.463815	0.242849	0.00632911	1
	432.887	204.418	0.281871	0.509891	0.274748	0.520627	0.0195072	1
	432.887	204.418	0.133365	0.794552	0.69818	0.174461	0.0212355	1
	434.465	211.382	2.73809	0.00203142	1.83698	0.0374746	0.0797587	1
	433.984	208.232	0.592014	0.329208	2.15521	0.000457364	0.00582242	1
	433.984	208.232	0.202807	0.454195	0.294089	0.278085	0.00611829	1
	433.984	208.232	2.8707	0.00955585	1.18385	0.280141	0.0664557	1
	434.465	211.382	0.722975	0.163323	0.875193	0.091793	0.0207775	1
	434.465	211.382	0.224939	0.579623	0.00749622	0.985267	0.0563003	1
	435.571	215.267	0.242525	0.678283	0.780025	0.183258	0.0214447	1
	436.524	218.358	0.328382	0.141405	0.34386	0.123661	0.0180965	1
	436.524	218.358	0.0421491	0.933126	0.0450672	0.928508	0.0757373	1
	436.524	218.358	0.14876	0.774863	0.585268	0.261116	0.0172538	1
	436.524	218.358	0.0572545	0.763429	0.170018	0.372128	0.031746	1
	411.567	190.43	0.00824057	0.957002	0.00601834	0.96859	0.0171265	1
	420.279	232.021	0.187031	0.332109	0.0870312	0.651508	0.00395883	1
	420.279	232.021	2.25285	0.0320952	4.83144	6.23821e-06	0.0760095	1
	420.279	232.021	0.050408	0.789909	0.260703	0.169857	0.00816993	1
	421.579	236.516	0.970193	0.227783	2.22124	0.00608258	0.00475059	1
	422.395	241.148	0.331363	0.832142	0.566602	0.717061	0.382423	4.13994e-19
	423.653	245.615	0.0821064	0.467709	0.0155126	0.890809	0.0380048	1
	422.395	241.148	NaN	NaN	NaN	NaN	0.120275	1
	423.653	245.615	1.48838	0.0757986	3.93076	4.25146e-06	0.0657165	1
	423.653	245.615	0.279498	0.301859	0.417593	0.123462	0.0308789	1
	412.365	195.094	0.0260274	0.489289	0.0107893	0.774304	0	1
	425.223	254.767	3.18187	0.0289544	0.00765586	0.995785	0.00791766	1
	424.452	250.206	0.0685259	0.569585	0.165429	0.170679	0.0414365	1
	425.223	254.767	0.735602	0.401506	0.325126	0.71062	0.010293	1
	425.223	254.767	0.854559	0.0399423	1.03306	0.0132005	0.0443389	1
	426.259	258.526	0.800637	0.0477562	0.503971	0.211589	0.0158353	1
	426.259	258.526	0.0143258	0.952498	0.262692	0.275577	0.0228261	1
	413.592	199.56	1.16703	0.108546	1.60345	0.0278416	0.01346	1
	427.009	262.999	0.578658	0.00152835	0.418485	0.0212361	0.0300871	1
	428.218	267.343	0.239872	0.235977	0.773681	0.000163334	0.0182106	1
	428.912	271.727	0.134041	0.262713	0.248778	0.0385608	0.00326087	1
	431.41	284.632	0.984045	0.122531	2.465	0.000134757	0.184481	1.73303e-10
	430.748	280.32	2.92825	0.0100181	3.06603	0.00705146	0.0931575	0.000160859
	435.645	305.398	0.386566	0.577962	0.350376	0.614046	0.0807601	1
	435.645	305.398	1.11958	0.0114266	1.21138	0.00626471	0.0150435	1
	435.645	305.398	0.190147	0.725428	1.42524	0.0096104	0.0271739	1
	436.815	309.405	NaN	NaN	NaN	NaN	0.246106	0.514927
	437.463	313.462	0.135231	0.858855	1.0338	0.174834	0.0245447	1
	438.126	317.51	0.0482585	0.892157	0.62302	0.0810547	0.0023753	1
	438.126	317.51	NaN	NaN	NaN	NaN	0.0623053	1
	439.323	321.439	0.377537	0.254873	0.123252	0.709766	0.00554236	1
	439.323	321.439	1.61684	0.0713825	0.227316	0.799214	0.150435	0.0128737
	440.018	325.408	0.0370749	0.973056	1.13803	0.300403	0.0387965	1
	440.018	325.408	0.0675373	0.938937	0.466426	0.596927	0.0275229	1
	415.211	208.906	6.2625	0.00449362	0.60607	0.781511	0.00158353	1
	440.018	325.408	1.25464	0.0608025	1.57321	0.0189779	0.0768013	1
	412.405	236.608	2.32799	0.0211671	0.893435	0.374043	0.0570071	1
	413.309	239.859	0.25175	0.598858	0.147773	0.757444	0.00791766	1
	414.318	243.759	0.393977	0.180563	0.142079	0.628476	0.0478821	1
	414.318	243.759	0.470799	0.580946	0.792704	0.352954	0.00316706	1
	418.688	258.59	0.000292309	0.999537	0.325898	0.517948	0.00395883	1
	420.539	265.647	0.2941	0.530862	0.19791	0.673158	0.0340459	1
	420.539	265.647	0.0430301	0.618716	0.00220799	0.979621	0.0110847	1
	416.502	213.44	0.16543	0.600259	0.0459983	0.884121	0.0253365	1
	420.539	265.647	0.529868	0.374559	0.280344	0.638288	0.0174188	1
	421.999	268.872	0.220642	0.540634	1.01698	0.00514879	0	1
	422.975	272.729	0.285953	0.382789	0.0411907	0.899874	0.0110847	1
	422.975	272.729	NaN	NaN	NaN	NaN	0.139037	1
	422.975	272.729	0.545361	0.156355	0.302936	0.429926	0.00267023	1
	422.975	272.729	0.223299	0.378022	0.263775	0.297877	0.0229612	1
	422.975	272.729	1.49298	0.00474732	1.11607	0.0341073	0.0546318	1
	423.991	276.561	1.64018	1.20738e-06	1.47637	1.1329e-05	0.0182106	1
	424.885	279.776	0.671668	0.119134	0.804046	0.0623964	0.0150435	1
	423.991	276.561	1.04153	0.00296484	1.79344	5.01333e-07	0.0023753	1
	424.885	279.776	0.0196705	0.881681	0.254432	0.0551587	0.0126683	1
	425.859	283.601	0.213776	0.813761	2.03718	0.0255462	0.0205859	1
	426.882	287.4	1.13868	0.00613573	0.313701	0.446872	0.0197941	1
	426.882	287.4	0.0208965	0.902494	0.140215	0.411425	0.0025729	1
	428.365	290.6	1.96946	0.11689	1.06959	0.393587	0.0182106	1
	428.365	290.6	0.157865	0.652006	0.583564	0.0964131	0.0443389	1
	416.502	213.44	NaN	NaN	NaN	NaN	0.0541401	1
	428.365	290.6	0.462895	0.245734	0.146954	0.71188	0.0110041	1
	429.37	294.393	3.23035	0.00105025	2.11108	0.0311214	0.148852	0.023694
	429.37	294.393	1.68316	1.96223e-05	0.570306	0.141052	0.00554236	1
	429.37	294.393	NaN	NaN	NaN	NaN	0.0673077	1
	430.391	298.211	0.574283	0.357681	2.20694	0.000496252	0.00644567	1
	430.391	298.211	0.525047	0.246321	0.329715	0.466206	0.00950119	1
	430.391	298.211	0.609787	0.110905	0.0440225	0.908129	0.0205859	1
	431.344	301.37	NaN	NaN	NaN	NaN	0.00311526	1
	417.322	218.135	0.170228	0.623168	0.290598	0.402111	0.0234657	1
	431.344	301.37	0.0359953	0.835123	0.34829	0.0449285	0.0110847	1
	435.054	312.086	0.324364	0.552303	0.475636	0.383699	0.0577989	1
	436.153	315.901	0.0778556	0.741655	0.0395533	0.866981	0.008	1
	436.153	315.901	1.47614	0.0634422	0.122904	0.876736	0.0340459	1
	437.287	319.683	0.146552	0.616612	0.166552	0.569399	0.0110847	1
	437.287	319.683	0.966655	0.016089	0.11906	0.765493	0.0514648	1
	438.365	322.843	0.304222	0.324045	0.341969	0.267759	0.00554236	1
	438.365	322.843	0.0787062	0.84295	0.629865	0.113804	0.00395883	1
	439.485	326.585	4.42645	1.02507e-09	0.312599	0.653474	0.0229612	1
	409.761	238.047	0.298036	0.475865	0.163392	0.695783	0.0229612	1
	420.505	266.107	0.860108	0.133325	0.506775	0.375315	0.0532407	1
	450.014	315.282	0.565738	0.523513	1.30452	0.1422	0.0092081	1
	450.014	315.282	0.0850107	0.869078	0.841656	0.103671	0.023753	1
	450.169	318.83	0.252275	0.711265	0.259153	0.703762	0.0482977	1
	450.169	318.83	1.01827	0.0254565	0.407921	0.368573	0.0538401	1
	421.385	269.074	0.841186	0.0325939	0.853259	0.0302063	0.00258398	1
	421.385	269.074	0.406165	0.420166	1.31378	0.00958241	0.0158353	1
	421.385	269.074	0.604133	0.23436	1.50885	0.00331666	0.0465368	1
	424.481	275.468	1.83434	0.00712087	1.89709	0.00540737	0.00554236	1
	425.399	278.401	0.241221	0.563349	0.474017	0.256628	0.00870942	1
	425.399	278.401	0.306092	0.039717	0.00254965	0.986246	0.00636943	1
	427.103	281.91	0.995307	0.173552	2.82041	0.000142334	0.000791766	1
	428.588	284.672	2.22769	0.0173394	0.528498	0.570203	0.00475059	1
	429.553	287.579	0.147892	0.447266	0.266394	0.171615	0.00554236	1
	429.553	287.579	1.09782	0.391209	2.12076	0.0983676	0.00712589	1
	431.282	291.03	2.47164	0.0506853	2.58391	0.0411396	0.0166271	1
	431.282	291.03	1.67837	0.0217416	1.21052	0.0950975	0.00496278	1
	413.121	247.362	1.83528	0.0359107	1.20638	0.16659	0.0267011	1
	432.765	293.73	0.182977	0.695114	0.0158338	0.97294	0.0023753	1
	432.765	293.73	0.279853	0.675527	0.677599	0.311423	0.012474	1
	433.725	296.595	0.515616	0.256873	1.22772	0.00730657	0.0340459	1
	433.725	296.595	0.242435	0.594387	1.05042	0.0217434	0.000791766	1
	435.486	299.988	1.59102	0.0643022	1.79787	0.0370482	0	1
	439.643	308.75	1.62113	0.00102793	1.07332	0.0285599	0.0223945	1
	439.566	221.317	1.38891	0.253198	2.18395	0.0729758	0.330958	2.5868e-21
	439.566	221.317	0.238952	0.399334	0.799619	0.00512981	0.0118765	1
	441.288	232.607	2.46682	0.0153168	0.740324	0.457762	0.032967	1
	442.497	243.798	0.21073	0.60738	0.675016	0.10068	0.00395883	1
	442.497	243.798	0.00688952	0.947218	0.00422159	0.967643	0.0816993	1
	443.287	248.171	2.70658	6.431e-06	2.11333	0.000380969	0.0508744	1
	444.318	259.333	NaN	NaN	NaN	NaN	0.186544	1
	444.318	259.333	0.738919	0.0249928	0.336269	0.303732	0.033189	1
	444.667	263.031	2.63844	0.00141592	3.21559	0.000109129	0.0989707	0.0676175
	415.384	253.89	0.602961	0.438886	1.65629	0.034221	0.135392	0.207686
	444.667	263.031	1.47085	0.143982	4.54295	1.03586e-05	0.0391426	1
	445.466	266.78	2.13132	0.000119586	2.56322	4.33044e-06	0.0166271	1
	446.04	274.119	0.378995	0.623118	2.46158	0.00161931	0.0109389	1
	446.04	274.119	3.31162	4.56643e-05	1.34352	0.0931836	0.0348377	1
	446.28	277.768	0.519721	0.113397	0.200674	0.540095	0.0023753	1
	446.04	274.119	0.0470865	0.872441	0.121961	0.677573	0.0504634	1
	446.04	274.119	0.000510856	0.998606	0.147637	0.613806	0.0347107	1
	446.28	277.768	0.00633731	0.915316	0.102595	0.0867617	0.00519481	1
	446.28	277.768	0.575736	0.373792	0.530931	0.412033	0.0377734	1
	447.009	282.092	NaN	NaN	NaN	NaN	0.00980392	1
	447.009	282.092	1.35055	0.0127302	0.231358	0.667529	0.01346	1
	447.009	282.092	0.245188	0.785201	0.281479	0.754372	0	1
	447.29	285.73	0.0579921	0.910994	0.329627	0.525351	0.00791766	1
	447.29	285.73	2.32539	0.000538645	0.0422268	0.94924	0.04038	1
	447.29	285.73	0.192837	0.649238	0.384741	0.364489	0.00316706	1
	447.532	289.38	0.148143	0.664489	0.240428	0.481634	0.0245447	1
	416.708	256.738	NaN	NaN	NaN	NaN	0.0660377	1
	447.532	289.38	0.575891	0.0239544	0.287745	0.256781	0.0265152	1
	447.532	289.38	NaN	NaN	NaN	NaN	0.046729	1
	447.812	293.007	0.563363	0.212006	0.161654	0.719816	0.0228571	1
	447.812	293.007	0.928563	0.103872	1.07467	0.0600621	0.0305029	1
	447.812	293.007	0.0781885	0.774809	0.364404	0.183309	0.058924	1
	448.519	296.656	0.274519	0.605825	0.832614	0.118406	0.0847189	0.545193
	419.098	263.29	1.67747	0.0396371	2.01157	0.0137996	0.0855107	1
	448.519	296.656	0.337809	0.0616883	0.102667	0.568797	0.023753	1
	448.519	296.656	0.766882	0.133005	0.189909	0.709203	0.037551	1
	448.723	300.287	2.26143	0.000266831	1.99857	0.00123032	0.0118765	1
	448.96	303.86	0.711168	0.171067	1.92264	0.000257325	0.0380048	1
	448.723	300.287	0.674221	0.121475	0.877684	0.0441818	0.0538401	1
	448.723	300.287	0.285952	0.63973	0.351825	0.564744	0.0248509	1
	448.723	300.287	0.666234	0.386394	1.23715	0.10867	0.0135135	1
	448.723	300.287	1.59184	0.0544747	0.0596711	0.942221	0.0543365	1
	448.96	303.86	0.552672	0.468925	0.690714	0.365723	0.0184332	1
	419.098	263.29	1.03188	0.416688	1.00033	0.43105	0.0940439	1
	449.139	307.466	0.304649	0.560954	0.767732	0.143636	0.0490895	1
	448.96	303.86	NaN	NaN	NaN	NaN	0.016129	1
	448.96	303.86	0.163604	0.777986	0.657652	0.257893	0.00104493	1
	448.96	303.86	NaN	NaN	NaN	NaN	0.119601	1
	449.139	307.466	0.190029	0.83501	0.590394	0.517922	0.0030581	1
	449.139	307.466	0.347126	0.640479	0.29716	0.689282	0.0554236	1
	449.327	311.654	1.35149	0.0259864	0.75041	0.214692	0	1
	436.125	207.833	0.704621	0.0106435	0.634445	0.0212673	0.0282903	1
	442.802	227.236	2.34924	3.1509e-08	0.045838	0.910901	0.002442	1
	464.182	292.314	0.613601	0.0440035	0.0948243	0.754523	0.00854701	1
	464.182	292.314	2.53539	0.00152145	2.0836	0.00891282	0.002442	1
	465.082	295.611	0.646021	0.263299	0.570534	0.323039	0.00732601	1
	464.182	292.314	0.577945	0.375509	0.14748	0.820942	0.003663	1
	465.082	295.611	0.47725	0.299705	0.46025	0.317207	0.01221	1
	465.948	298.856	0.11865	0.884473	0.218379	0.789148	0.00854701	1
	466.799	302.179	0.076428	0.714046	0.0798912	0.701701	0.01221	1
	466.799	302.179	0.0254976	0.936253	0.0155197	0.961173	0.00854701	1
	466.799	302.179	1.16999	0.0246424	0.185518	0.720096	0.01221	1
	460.836	279.619	0.421752	0.422202	0.14459	0.783055	0.004884	1
	441.6	223.978	0.317657	0.511623	0.445092	0.358009	0.034188	1
	444.698	233.664	0.640896	0.190896	1.26322	0.0103645	0.0964591	0.470385
	444.698	233.664	0.0621535	0.908919	0.909	0.0966141	0.061674	1
	444.698	233.664	0.0646929	0.854659	0.430873	0.223238	0.0805861	1
	444.698	233.664	1.14904	0.0247488	0.656428	0.197828	0.197802	0.000111374
	444.698	233.664	1.16674	0.0117709	0.729245	0.113349	0.0258856	1
	445.898	236.856	1.34713	0.00250818	1.48193	0.000908515	0.025641	1
	445.898	236.856	0.697267	0.150032	0.704248	0.146013	0.020757	1
	446.557	240.145	0.156866	0.562446	0.349032	0.198168	0.0659341	0.715279
	437.339	211.075	0.0280197	0.895748	0.113518	0.595624	0.028083	1
	447.818	243.368	0.756802	0.438037	3.67328	0.000209838	0.123321	0.481341
	446.557	240.145	1.46275	0.152064	5.82269	3.49449e-08	0.00854701	1
	449.019	246.55	2.62028	0.0259379	0.0386251	0.973659	0.0573871	1
	449.019	246.55	1.3084	4.39757e-05	0.425912	0.175987	0.0744811	1
	450.963	253.018	0.220159	0.20454	0.272265	0.117008	0.001221	1
	450.963	253.018	3.43186	2.87227e-08	0.848338	0.155943	0.046398	1
	437.339	211.075	2.01472	3.74612e-06	0.607846	0.153484	0.037851	1
	450.963	253.018	0.0946376	0.0597187	0.135222	0.00738511	0.00732601	1
	450.963	253.018	0.00299533	0.975279	0.0824484	0.394066	0.023199	1
	453.452	259.436	0.0283933	0.546374	0.0248218	0.597928	0.030525	1
	455.359	265.875	0.0103355	0.515506	0.0103355	0.515506	0.010989	1
	455.359	265.875	0.00280527	0.922769	0.0260196	0.368987	0.02442	1
	456.646	269.07	1.38708	0.00576541	1.49647	0.00293656	0.029304	1
	457.327	272.314	0.461382	0.1149	0.491685	0.0930671	0.001221	1
	458.6	275.53	0.211706	0.55367	0.804184	0.0252441	0.001221	1
	459.855	278.736	2.11791	0.0242793	1.49005	0.111933	0.001221	1
	438.521	214.33	0.349411	0.540129	0.340537	0.550459	0.02442	1
	461.104	281.92	0.898094	0.106217	0.732726	0.187066	0.0915751	1
	461.104	281.92	0.0511912	0.589525	0.0322701	0.733716	0.0421995	1
	461.104	281.92	0.589548	0.129438	0.894056	0.0219267	0.019536	1
	461.885	285.183	1.44755	0.112758	3.56544	0.000117872	0.017094	1
	461.885	285.183	0.825888	0.0546693	0.525184	0.220575	0.026862	1
	464.457	291.584	0.943202	0.076344	1.05089	0.0485045	0.034188	1
	438.521	214.33	0.207161	0.694141	0.109542	0.835257	0.002442	1
	463.139	288.4	0.108759	0.768275	0.129823	0.725078	0.00976801	1
	465.199	294.808	0.100481	0.746356	0.110828	0.721281	0.014652	1
	467.833	301.295	0.708668	0.510288	0.0449576	0.966667	0.0842491	1
	469.193	305.144	1.00107	0.00654015	0.776712	0.0339609	0.00334448	1
	469.193	305.144	1.17125	0.153512	1.86838	0.0241244	0.020202	1
	469.193	305.144	0.914771	0.0773983	0.12024	0.815798	0.015873	1
	446.534	213.405	0.0465902	0.632361	0.0919907	0.345237	0.015873	1
	448.756	224.242	0.236996	0.779886	2.45429	0.004146	0.017094	1
	447.984	220.629	3.46428	2.34951e-05	0.663099	0.408884	0.177045	2.71647e-05
	439.725	217.541	0.653235	0.0856945	0.129101	0.733281	0.004884	1
	449.504	227.927	0.0639129	0.699474	0.280838	0.0908519	0.002442	1
	450.323	231.635	0.492393	0.177822	0.369395	0.311622	0.017094	1
	451.021	235.227	0.147881	0.463289	0.331177	0.101329	0.026862	1
	451.762	238.136	2.61029	2.28285e-05	0.841298	0.164288	0.00610501	1
	451.762	238.136	1.72944	0.0965394	3.35287	0.00140291	0.029304	1
	452.536	241.792	0.126437	0.765419	0.195912	0.643897	0.021978	1
	454.898	252.539	0.578674	0.449869	1.31629	0.0865099	0.0500611	1
	454.146	248.99	2.67179	0.000123663	2.02508	0.00338333	0.0879121	1
	454.146	248.99	0.685417	0.271646	1.45814	0.0199558	0.00732601	1
	440.387	220.742	2.87085	0.000601487	1.1581	0.160925	0.0241423	1
	454.898	252.539	0.877416	0.0129918	0.176751	0.614373	0	1
	454.898	252.539	0.453659	0.128584	0.0869919	0.770159	0.004884	1
	455.724	256.065	0.16714	0.601176	1.05902	0.00106805	0.028083	1
	456.471	258.959	0.166403	0.492413	0.812006	0.000935682	0.042735	1
	456.471	258.959	0.189817	0.374164	0.323224	0.130871	0.002442	1
	456.471	258.959	0.256676	0.340828	0.931473	0.000640878	0.003663	1
	457.309	262.453	0.190026	0.237241	0.549442	0.000730858	0.00610501	1
	457.309	262.453	0.143867	0.50124	0.355393	0.0975299	0.031746	1
	457.561	265.854	0.800419	0.0969832	0.420523	0.382137	0.002442	1
	441.6	223.978	0.219358	0.516447	0.117301	0.728529	0.0586081	1
	457.561	265.854	0.0870651	0.737511	0.0256474	0.921345	0.025641	1
	458.363	269.318	0.88761	0.321696	1.7118	0.0567439	0.19536	4.89047e-05
	458.363	269.318	0.715738	0.0180911	0.0122743	0.967455	0.002442	1
	459.213	272.803	0.122273	0.776327	1.00929	0.0197747	0.00610501	1
	460.03	276.185	0.307142	0.358849	0.073863	0.825199	0.029304	1
	460.03	276.185	0.593818	0.283287	0.920225	0.096984	0.025641	1
	460.836	279.619	0.581129	0.290797	0.0086976	0.987369	0.015873	1
	460.836	279.619	1.4498	0.00223692	0.401016	0.39308	0.0622711	1
	460.836	279.619	0.477751	0.18222	0.11168	0.75471	0.01221	1
	461.644	282.271	0.185458	0.681653	0.523337	0.247688	0.037851	1
	462.463	285.663	0.245213	0.443647	0.505711	0.11494	0.004884	1
	463.345	288.989	0.999835	0.154231	0.781761	0.264845	0.015873	1
	464.182	292.314	1.02129	0.19697	1.19342	0.131905	0.020757	1
	444.476	205.85	0.0587458	0.765499	0.338494	0.0867205	0.013431	1
	446.454	213.182	0.116861	0.651012	0.0869272	0.736476	0.00854701	1
	447.811	219.063	0.28833	0.465089	0.0889795	0.821545	0.023199	1
	447.811	219.063	0.430859	0.329513	0.699961	0.113818	0.010989	1
	448.65	221.67	0.956084	0.0856817	0.957931	0.0850823	0.045177	1
	448.745	224.553	0.556966	0.259083	0.462731	0.348222	0.021978	1
	449.564	227.165	0.423414	0.0985759	0.783533	0.00241574	0.00610501	1
	449.564	227.165	1.0343	0.0923136	0.295338	0.629724	0.028083	1
	451.203	232.469	0.552693	0.301957	1.55602	0.00395484	0.042735	1
	450.388	229.807	0.27381	0.174297	0.0465368	0.817022	0.002442	1
	450.388	229.807	0.0485178	0.843732	0.144231	0.55802	0.025641	1
	443.97	202.632	0.0297744	0.82707	0.0341576	0.802111	0.015873	1
	451.277	235.342	0.67857	0.28148	0.507683	0.420098	0.010989	1
	451.203	232.469	0.674507	0.00994151	0.730309	0.00531222	0.0500611	1
	451.203	232.469	0.140424	0.484073	0.474136	0.0188257	0.029304	1
	452.084	237.957	0.419707	0.611806	2.18024	0.00889238	0.019536	1
	453.693	243.237	0.0894903	0.735926	0.465573	0.0803647	0.010989	1
	454.17	246.545	0.0649852	0.619055	0.145288	0.266869	0.002442	1
	454.17	246.545	0.971989	0.0197241	0.478861	0.248434	0.030525	1
	454.468	248.723	2.58632	0.00433442	1.87715	0.0375492	0.0915751	1
	454.468	248.723	0.911847	0.284505	1.49167	0.080649	0.014652	1
	456.411	257.201	0.723265	0.280507	3.36369	1.02282e-06	0.018315	1
	456.411	257.201	0.223484	0.602159	0.463691	0.279928	0.017094	1
	457.367	261.895	0.380712	0.406831	1.38093	0.00288092	0.00732601	1
	457.367	261.895	0.0605322	0.880461	0.157502	0.695624	0.031746	1
	457.367	261.895	0.670483	0.161042	0.128113	0.788395	0.019536	1
	444.476	205.85	0.440939	0.0131004	0.224753	0.203618	0.002442	1
	458.408	267.647	0.124725	0.63195	0.239281	0.35848	0.018315	1
	458.408	267.647	0.419172	0.0959938	0.286596	0.254257	0.01221	1
	458.408	267.647	0.386027	0.611544	1.21449	0.111026	0	1
	458.408	267.647	1.05231	0.162661	0.347171	0.644407	0.025641	1
	458.408	267.647	1.24303	0.0309083	1.14611	0.0464172	0.00854701	1
	458.608	269.739	0.870833	0.277026	0.504167	0.525006	0.00813008	1
	459.567	275.404	0.263496	0.799454	0.306364	0.767706	0.031746	1
	459.567	275.404	0.0575758	0.943918	2.66364	0.00156123	0.0356295	1
	459.567	275.404	0.676395	0.76836	2.75496	0.231541	0.00243309	1
	460.385	279.936	0.29296	0.822835	0.369349	0.777759	0.0582524	1
	445.278	208.418	0.29171	0.146385	0.349827	0.0818719	0.002442	1
	460.385	279.936	0.191391	0.042339	0.0370045	0.692712	0.00809061	1
	461.013	282.412	1.20859	0.0714642	0.754375	0.257263	0.0333333	1
	435.889	205.51	0.0103962	0.942066	0.184084	0.199016	0.001221	1
	435.889	205.51	0.158265	0.552246	0.460187	0.0848732	0.025641	1
	435.889	205.51	2.38543	4.38153e-05	0.866952	0.130951	0.102564	1
	436.361	209.315	0.487757	0.356698	0.244224	0.644202	0.020757	1
	436.361	209.315	0.764465	0.0407204	0.457339	0.219039	0.00683995	1
	442.389	262.247	0.167049	0.839524	0.471162	0.568022	0.106227	0.782792
	441.861	258.463	1.29074	0.343099	1.42434	0.295581	0.020757	1
	442.389	262.247	2.49137	9.43478e-06	1.474	0.00782248	0.026862	1
	442.389	262.247	0.409134	0.165312	0.7021	0.0177546	0.02442	1
	442.798	266.829	0.772007	0.00251259	0.55837	0.0280492	0.021978	1
	443.307	270.6	4.3334	7.68565e-10	0.572498	0.395908	0.020757	1
	443.307	270.6	0.576602	0.190359	0.799599	0.069885	0.017094	1
	443.307	270.6	0.776194	0.142753	0.98425	0.0635003	0.010989	1
	449.469	323.813	0.0406869	0.92318	0.163992	0.697579	0.00572246	1
	449.469	323.813	0.211845	0.587518	0.186899	0.632225	0.0586081	1
	449.469	323.813	0.61684	0.300714	0.70935	0.234294	0.0224138	1
	449.948	328.382	0.0451389	0.907957	0.149306	0.702248	0.011236	1
	449.948	328.382	0.474309	0.178052	0.683104	0.0529547	0.0634921	1
	446.092	210.985	0.131666	0.740679	1.2126	0.00255928	0.00854701	1
	446.454	213.182	0.978133	0.00321036	0.021001	0.94904	0.032967	1
	422.707	207.368	0.0685161	0.726305	0.406484	0.0385526	0.0491803	1
	434.609	248.898	10.5784	2.70169e-18	8.15621	4.96266e-12	0.0594262	1
	439.396	307.82	0.0871161	0.550187	0.0260049	0.858404	0.0143443	1
	439.396	307.82	0.766116	0.177654	0.722773	0.20338	0.039959	1
	439.396	307.82	0.170709	0.054264	0.0863878	0.328619	0.0139211	1
	439.396	307.82	0.190824	0.220758	0.220287	0.157673	0.0512295	1
	440.607	310.842	0.342205	0.168344	0.730018	0.00348772	0.0276639	1
	435.644	252.67	2.97986	1.01008e-05	0.92986	0.161584	0.0420082	1
	435.644	252.67	0.3625	0.100441	0.484722	0.0284646	0.153439	0.000499187
	435.644	252.67	2.533	0.00628484	3.11633	0.000853004	0.037234	1
	436.678	256.345	NaN	NaN	NaN	NaN	0.0969697	1
	437.708	260.061	3.36374	8.64289e-09	5.06096	5.87127e-17	0.0645492	1
	436.678	256.345	0.468768	0.425131	1.28358	0.0297454	0.0037594	1
	423.76	211.123	0.116766	0.620273	0.647321	0.006354	0.00922131	1
	437.708	260.061	2.34202	7.92557e-06	0.887114	0.0828533	0	1
	438.736	263.702	6.92812	0.000116948	4.86146	0.00649798	0.0727459	1
	437.708	260.061	0.204434	0.289574	0.278508	0.14979	0.0546875	1
	438.736	263.702	0.909636	7.46146e-06	0.054253	0.785554	0.0194672	1
	438.736	263.702	NaN	NaN	NaN	NaN	0.0215054	1
	444.193	281.157	1.78329	0.000315992	1.77227	0.000343494	0.022541	1
	443.184	277.77	1.81917	6.67339e-05	2.78361	2.08379e-09	0.101434	1
	427.227	222.021	2.74264	7.59319e-08	1.22681	0.0140661	0.0481557	1
	445.194	284.581	1.88761	8.78924e-05	0.0623945	0.89542	0.0870902	1
	444.193	281.157	NaN	NaN	NaN	NaN	0	1
	446.211	287.945	1.48316	0.000201753	1.41962	0.000369097	0.00102459	1
	447.206	291.25	1.10794	0.00554973	0.150389	0.704683	0.0102459	1
	447.206	291.25	0.106988	0.365957	0.0930122	0.43171	0.0337079	1
	448.22	294.515	0.252437	0.458278	0.00867383	0.979658	0.0112705	1
	448.22	294.515	0.644766	0.183006	0.458012	0.34383	0.0389344	1
	428.28	225.85	3.24023	9.0562e-07	0.879114	0.173939	0.0768443	1
	450.222	301.055	0.1405	0.639464	0.118278	0.693301	0.00717213	1
	450.222	301.055	0.402238	0.177345	0.0800158	0.788107	0.00307377	1
	451.242	304.284	1.97478	0.000105344	0.310887	0.536147	0.0153689	1
	451.242	304.284	1.14106	0.00118804	0.877171	0.012362	0.0102459	1
	452.212	307.076	0.808273	0.381933	0.67592	0.464456	0.0212766	1
	405.643	226.356	1.68519	0.0176359	1.97592	0.00548035	0.0215164	1
	406.88	228.941	0.142419	0.703113	0.542419	0.147929	0.0857633	0.11785
	408.11	231.582	2.11682	0.0172086	1.11682	0.207134	0.039959	1
	409.402	234.606	1.58001	0.019115	1.8311	0.0067058	0.0194672	1
	413.192	242.709	0.314615	0.732376	0.948543	0.303409	0.0059761	1
	414.423	245.443	0.733646	0.00875176	0.127465	0.646788	0	1
	414.423	245.443	0.855486	0.034972	0.102708	0.799366	0.0112705	1
	415.337	248.257	1.24381	0.0332404	0.147635	0.799503	0.00360577	1
	415.337	248.257	0.507755	0.358396	0.316451	0.566848	0.00453001	1
	415.337	248.257	0.708253	0.223987	0.443921	0.445489	0.0137845	1
	416.588	250.995	1.9074	0.042926	5.39538	2.31263e-08	0.0194672	1
	416.588	250.995	NaN	NaN	NaN	NaN	0.00813008	1
	431.457	237.468	3.92241	1.4407e-10	0.272408	0.643944	0.0143443	1
	417.859	253.803	0.410876	0.0808105	0.102543	0.662201	0.00819672	1
	417.859	253.803	1.2202	0.078227	2.32424	0.000867427	0.0502049	1
	419.216	257.049	1.47733	0.000170231	0.199252	0.607477	0.00629591	1
	419.216	257.049	0.798419	0.166265	0.211385	0.712945	0.00531915	1
	420.442	259.863	0.196592	0.622311	1.06174	0.00819032	0.00512295	1
	420.442	259.863	0.15949	0.644106	0.440046	0.203024	0.00819672	1
	421.665	262.707	0.575123	0.135312	0.247341	0.519785	0	1
	431.457	237.468	2.98273	1.73142e-06	0.25217	0.679798	0.017418	1
	421.665	262.707	0.193716	0.789432	0.545988	0.451909	0.00379747	1
	422.885	265.568	2.07724	0.000564768	0.883868	0.13886	0.0696721	1
	421.665	262.707	NaN	NaN	NaN	NaN	0.0396825	1
	421.665	262.707	0.918192	0.0840191	0.0206965	0.96885	0.0143443	1
	422.885	265.568	0.265592	0.072605	0.240592	0.103703	0.00614754	1
	424.164	268.428	0.302814	0.155086	0.630519	0.00325305	0.0194672	1
	432.533	241.267	1.86969	0.00796349	0.616913	0.378567	0	1
	425.103	271.372	0.346028	0.362727	0.0734166	0.846763	0.00717213	1
	425.103	271.372	3.63815	1.25678e-15	0.611853	0.154455	0.0163934	1
	427.529	277.18	3.90229	2.68864e-08	1.55507	0.0232982	0.0163934	1
	427.529	277.18	0.299009	0.515319	0.107342	0.815272	0.0122951	1
	428.806	280.554	0.380777	0.515057	0.422444	0.470199	0.0204918	1
	430.008	283.457	0.288449	0.666133	0.142106	0.831648	0.00102459	1
	434.559	295.335	0.536353	0.0119578	0.766425	0.000356086	0.00717213	1
	433.561	245.121	0.00275104	0.996337	2.22628	0.00026916	0.0255537	1
	433.689	292.301	0.215617	0.182414	0.137161	0.395882	0.017418	1
	436.923	301.303	0.224186	0.149771	0.399186	0.0106374	0.0358607	1
	436.923	301.303	0.534128	0.00267897	0.732539	4.33348e-05	0.0512295	0.810708
	435.746	298.319	1.00408	0.00405067	1.44037	4.28657e-05	0.0522541	1
	438.192	304.762	0.18347	0.0665175	0.251053	0.0123546	0.00261438	1
	438.192	304.762	0.382834	0.0686516	0.0254998	0.903188	0.0594262	1
	439.396	307.82	0.769694	0.151086	0.921972	0.0857293	0.0819672	1
	414	228.514	NaN	NaN	NaN	NaN	0.00877193	1
	442.443	278.788	0.988382	0.00332002	0.119581	0.720162	0.00429646	1
	442.443	278.788	0.589755	0.203081	1.06302	0.0222085	0.0163934	1
	442.443	278.788	1.27684	0.00127688	1.73705	1.37201e-05	0.00614754	1
	443.524	281.336	0.209331	0.669701	0.77678	0.114206	0.00512295	1
	443.524	281.336	0.95223	0.00341517	0.632955	0.0502801	0.0138504	1
	444.844	283.543	0.517105	0.151817	0.880994	0.0149685	0.0163934	1
	446.85	288.356	1.61368	0.0016229	2.28632	9.57644e-06	0.0840164	1
	445.822	285.736	0.0710887	0.840379	0.1072	0.761352	0.0235656	1
	445.822	285.736	1.45768	0.0239452	0.0867691	0.892591	0.00922131	1
	446.85	288.356	0.822337	0.277865	0.580441	0.443475	0.0286885	1
	415.443	230.476	1.14253	0.000550503	0.734201	0.0254737	0.121926	1
	448.098	290.61	0.480898	0.379726	1.09966	0.045203	0.0286885	1
	449.109	293.298	0.719858	0.00235014	1.16348	1.21534e-06	0.00204918	1
	450.087	295.578	0.62069	0.159386	0.637644	0.148336	0.0143443	1
	451.308	298.34	0.273472	0.462032	0.812361	0.0295111	0.0481557	1
	450.087	295.578	0.163335	0.119719	0.243891	0.020495	0	1
	408.404	210.49	0.0493108	0.383392	0.00800641	0.887377	0.0122951	1
	410.999	216.195	0.306195	0.225765	0.129916	0.606889	0.0122951	1
	417.613	229.752	0.952589	0.00976843	0.000188279	0.99959	0.0112705	1
	414	228.514	1.58663	0.000663545	0.544961	0.237969	0.00307377	1
	417.613	229.752	0.275483	0.637101	0.343961	0.555891	0.0338115	1
	418.94	232.686	1.13794	0.00853387	1.35928	0.00172701	0.0286885	1
	418.94	232.686	0.477994	0.0773109	0.110895	0.68113	0.00409836	1
	420.16	235.087	4.18802	3.67262e-06	4.43524	1.00221e-06	0.0133197	1
	421.432	237.974	3.06216	5.39727e-06	0.384386	0.560823	0.129098	0.971027
	421.432	237.974	0.121389	0.704259	1.59917	9.89523e-07	0.0153689	1
	421.432	237.974	0.175538	0.561496	0.451446	0.137572	0	1
	422.63	240.348	1.05413	0.00305488	0.240315	0.496259	0.022541	1
	422.63	240.348	1.4447	1.23752e-08	0.389143	0.114972	0.00204918	1
	414	228.514	0.21206	0.0419857	0.390321	0.000213922	0.00747198	1
	422.63	240.348	0.255595	0.127225	0.772183	5.83889e-06	0.00922131	1
	425.117	245.589	1.78218	5.50279e-07	1.35996	0.000114714	0.0235656	1
	425.117	245.589	0.960437	8.75284e-06	0.704882	0.00100347	0.0163934	1
	426.292	247.925	1.1242	0.0768008	1.79642	0.0048709	0.0112705	1
	427.518	250.743	5.04193	1.08067e-09	2.03915	0.0112122	0.0266393	1
	428.727	253.129	0.798551	0.0109548	0.465217	0.136786	0.155738	1
	428.727	253.129	0.699619	3.04875e-06	0.0496187	0.735665	0.0461066	1
	428.727	253.129	4.79799	4.44688e-06	4.05354	9.69824e-05	0.0625	1
	429.963	255.903	1.16047	0.0384959	0.108972	0.845329	0.0153689	1
	431.09	258.337	0.689994	0.298368	2.58444	0.000119508	0.135246	0.153451
	431.09	258.337	0.646996	0.0328015	0.838663	0.00579435	0.022541	1
	432.277	261.093	0.356456	0.583447	2.8259	1.89442e-05	0.00409836	1
	434.603	265.948	0.773462	0.019498	0.265128	0.421296	0.345287	1.47575e-08
	421.615	241.303	1.93792	4.94615e-05	1.96014	4.0727e-05	0.00102459	1
	436.891	271.253	0.0674343	0.948305	0.0186768	0.985673	0.017418	1
	438.008	274.127	1.79571	0.00581558	0.687624	0.288096	0.0348361	1
	439.091	276.62	0.251108	0.574105	1.05111	0.0192017	0.0625	1
	440.187	279.522	1.24346	0.0363568	1.49902	0.011783	0.0245902	1
	441.29	282.062	0.362058	0.60278	1.2435	0.0746393	0.00307377	1
	442.357	284.623	0.398181	0.482572	0.117626	0.835611	0.0430328	1
	441.29	282.062	0.343426	0.00253863	0.251019	0.0267702	0.00819672	1
	441.29	282.062	2.31496	5.09183e-08	1.32329	0.0015219	0.0440574	1
	438.934	272.085	0.415538	0.492499	1.47387	0.015412	0.0553279	1
	443.44	287.627	0.606551	0.389615	0.301782	0.668466	0.213115	0.216981
	442.357	284.623	1.57414	0.00380803	1.33974	0.0135927	0.197746	0.0326165
	443.44	287.627	0.473918	0.380373	0.743362	0.16927	0.0276639	1
	444.453	290.222	2.53818	5.23067e-05	0.434043	0.482841	0.0686475	1
	445.509	293.291	4.1094	5.57256e-06	1.79893	0.0435501	0.0379098	1
	441.397	276.657	0.810769	0.00191289	0.30312	0.242416	0.00819672	1
	441.397	276.657	0.88355	0.00820017	0.405339	0.22289	0.0532787	1
	400.924	223.349	0.475959	0.237306	0.151821	0.705885	0.0643045	1
	404.637	235.821	0.307395	0.468201	0.675938	0.111422	0.00568182	1
	418.352	293.22	0.979595	0.00395865	0.64052	0.058451	0.00262467	1
	419.223	296.181	0.0630683	0.769304	0.256172	0.23412	0	1
	419.223	296.181	0.11107	0.77306	0.124288	0.746932	0.0314961	1
	421.706	304.153	0.170919	9.9012e-05	0.130805	0.00273145	0.00524934	1
	421.706	304.153	0.291782	0.0599239	0.259367	0.0942308	0.00656168	1
	422.534	306.693	0.217072	0.0133626	0.032589	0.708799	0.00656168	1
	422.534	306.693	0.282543	0.0449493	0.213434	0.129246	0.011811	1
	422.534	306.693	0.065307	0.709982	0.44864	0.0111105	0.027894	1
	423.408	309.221	0.826681	0.0381942	1.84852	5.01158e-06	0.175853	1.39691e-07
	423.408	309.221	0.371793	0.248759	0.599571	0.063438	0.042524	1
	405.719	238.548	0.395282	0.0288716	0.306442	0.0896843	0.0866142	0.261762
	424.219	311.812	0.336136	0.0214352	0.408117	0.00532927	0.015748	1
	424.219	311.812	0.0266425	0.847824	0.297495	0.0328555	0.00131234	1
	405.719	238.548	0.825969	0.0494791	0.247594	0.554672	0.0104987	1
	405.719	238.548	0.122704	0.520246	0.0175259	0.926801	0.0223097	1
	405.719	238.548	0.387771	0.155108	0.0923683	0.734419	0.0249344	1
	406.384	240.874	0.755571	0.0442238	1.73028	5.69714e-06	0.0564304	1
	406.384	240.874	0.171497	0.31384	0.748618	1.52409e-05	0.0301837	1
	406.384	240.874	0.147587	0.303893	0.15161	0.290927	0.011811	1
	406.384	240.874	1.34857	0.00534701	0.239953	0.617747	0.019685	1
	407.099	243.709	1.6177	0.0322611	3.8769	4.81799e-07	0.102362	1
	401.598	226.147	0.520939	0.00755776	0.0503258	0.795062	0.00524934	1
	407.099	243.709	0.110451	0.832385	1.75392	0.000878616	0	1
	407.099	243.709	0.273681	0.60522	0.836325	0.114942	0.0472441	1
	408.135	245.955	0.012534	0.861268	0.0570063	0.426966	0.00131234	1
	408.823	248.735	1.37258	0.0211784	2.37488	7.81604e-05	0.191601	0.000556642
	408.823	248.735	0.0130298	0.913442	0.19349	0.107334	0.0406824	1
	408.823	248.735	0.263389	0.00254928	0.153852	0.0763448	0.00918635	1
	409.482	251.066	0.00844727	0.982231	1.00075	0.00874267	0	1
	409.482	251.066	0.0203429	0.968022	1.10598	0.0300005	0.0577428	1
	410.585	253.792	1.48765	0.00295299	1.60202	0.00138858	0.00524934	1
	410.585	253.792	2.16807	2.34886e-06	1.84738	5.23653e-05	0.0590551	1
	402.256	228.455	0.639396	0.247543	0.866351	0.117542	0.0275591	1
	411.26	256.123	2.00511	1.03205e-05	3.43729	2.4544e-13	0.0643045	1
	411.26	256.123	0.0994231	0.713187	0.928163	0.000684801	0.0183727	1
	411.26	256.123	0.732544	0.038718	3.0291	6.89981e-16	0.00787402	1
	411.26	256.123	0.526604	0.00350082	0.811662	8.446e-06	0.0249344	1
	412.308	258.345	0.00194328	0.996358	0.162425	0.702891	0.00787402	1
	412.991	261.077	0.77957	0.0684744	0.696237	0.103499	0.00262467	1
	413.677	263.352	1.50047	0.0302819	2.22461	0.00139566	0.0367454	1
	413.677	263.352	4.11564	5.64175e-06	10.1133	8.43482e-25	0.00131234	1
	414.772	266.075	0.445004	0.37583	1.40248	0.0055484	0.0183727	1
	413.677	263.352	0.699176	0.0038045	0.164693	0.492293	0.00918635	1
	403.283	230.674	0.888113	0.00829684	0.691198	0.0394337	0.0223097	1
	416.215	271.002	5.04325	1.40279e-08	6.97831	1.91963e-14	0.00918635	1
	416.215	271.002	2.11502	1.33388e-05	2.80582	1.17115e-08	0.0223097	1
	416.215	271.002	0.807872	0.0167949	0.244426	0.467268	0.00262467	1
	416.215	271.002	2.60161	2.26983e-06	4.49989	3.36358e-15	0.0406824	1
	416.215	271.002	0.0765342	0.815201	0.728064	0.0268651	0.00524934	1
	416.215	271.002	0.104872	0.713633	0.812343	0.00476971	0.00918635	1
	417.276	273.162	1.16225	0.0811679	0.903626	0.174658	0.0433071	1
	417.276	273.162	4.69683	3.27743e-13	7.15545	8.8108e-26	0.0104987	1
	417.276	273.162	0.606064	0.292679	0.308304	0.592174	0.011811	1
	417.276	273.162	0.425656	0.0701759	0.181815	0.438122	0.0393701	1
	404.003	233.508	0.909299	0.156031	3.20298	9.77991e-07	0.00131234	1
	417.276	273.162	0.251485	0.365492	0.256083	0.356806	0.145669	0.0500584
	417.276	273.162	0.521007	0.0184753	0.527328	0.0171143	0.00656168	1
	418.009	275.848	5.92844	8.12821e-13	7.17556	2.00101e-17	0.0577428	1
	418.009	275.848	3.30385	1.72606e-06	2.8596	3.16228e-05	0.143045	1
	418.645	278.047	0.606486	0.0112631	0.155911	0.512374	0.0511811	1
	418.645	278.047	0.0791152	0.566095	0.530265	0.00014694	0.00131234	1
	418.645	278.047	5.4336	1.84936e-07	5.24395	4.64865e-07	0.0524934	1
	419.699	280.199	1.06445	0.0328926	1.35238	0.00685984	0.0472441	1
	420.447	282.84	0.172712	0.465154	0.38708	0.102319	0.0104987	1
	420.447	282.84	0.110715	0.652039	0.740026	0.00279129	0.00131234	1
	404.003	233.508	0.314161	0.513515	0.457104	0.341989	0.0354331	1
	421.493	284.956	0.126107	0.782854	1.79737	0.000106969	0.0131234	1
	421.493	284.956	1.54722	0.001784	1.50584	0.00235095	0.0643045	1
	421.493	284.956	2.71352	3.04521e-08	2.72904	2.56568e-08	0.0223097	1
	422.23	287.561	0.527312	0.48491	1.6951	0.0253616	0.251969	0.000241814
	422.884	289.712	0.20204	0.249775	0.0956613	0.585451	0.0262467	1
	424.004	292.221	0.447394	0.158159	0.206589	0.514001	0.0354331	1
	424.004	292.221	1.17905	0.00582114	0.183646	0.665391	0.0787402	1
	424.004	292.221	0.0895384	0.791843	0.380918	0.262058	0.0354331	1
	424.696	294.362	0.941145	0.0737117	0.247936	0.63662	0.0498688	1
	404.003	233.508	0.827218	0.328556	1.21129	0.152942	0.133858	0.472623
	424.696	294.362	0.514286	0.299004	0.243022	0.623322	0.0643045	1
	424.696	294.362	0.473044	0.330085	0.563737	0.245949	0.125984	0.162861
	425.468	296.865	0.614805	0.0856082	0.510195	0.153294	0.00322581	1
	426.552	298.907	5.23716	7.17333e-06	1.10364	0.335616	0.015748	1
	401.458	234.959	0.0835347	0.530428	0.460546	0.000619913	0.00262467	1
	405.579	248.516	0.155946	0.76293	0.670314	0.195442	0.011811	1
	406.364	251.148	0.0864598	0.951593	0.818713	0.565515	0.129921	1
	407.225	254.177	0.750257	0.120215	0.119223	0.804552	0.019685	1
	404.637	235.821	0.15055	0.681258	0.958071	0.00937398	0.00918635	1
	408.777	259.331	1.08115	0.100652	0.843217	0.199966	0.0170604	1
	407.988	256.726	0.319573	0.405757	0.807254	0.0364095	0.0196078	1
	409.545	261.836	0.000448526	0.997522	0.180504	0.21194	0.00918635	1
	410.04	264.903	0.0754872	0.803332	0.443878	0.143855	0.00393701	1
	410.04	264.903	0.242925	0.542967	1.36397	0.000722408	0	1
	410.04	264.903	0.75484	0.276013	0.201966	0.770473	0.0328084	1
	410.824	267.426	0.0694707	0.929151	0.727081	0.352459	0.116798	1
	411.603	269.892	0.439898	0.159157	0.233091	0.455064	0	1
	404.637	235.821	0.416989	0.286439	0.341702	0.382224	0.0433071	1
	411.603	269.892	0.339246	0.429025	0.995812	0.0208111	0.0971129	1
	411.603	269.892	0.359641	0.527987	1.08091	0.0586012	0.00524934	1
	411.603	269.892	0.897113	0.223064	1.286	0.081182	0.00840336	1
	412.381	272.429	4.22543	0.000136464	4.33577	9.17692e-05	0.0341207	1
	413.234	275.361	0.460415	0.271667	0.526367	0.209021	0.00393701	1
	414.007	277.861	0.516739	0.248065	0.579957	0.194989	0.0314961	1
	414.767	280.31	0.00544024	0.983821	0.57502	0.0328123	0	1
	414.767	280.31	1.69824	0.00294973	1.46169	0.0102407	0.00647948	1
	416.363	285.762	0.89896	0.00376787	2.47885	2.4646e-14	0.0275591	1
	417.894	290.706	0.171095	0.514075	0.334058	0.20333	0.00357143	1
	389.753	197.407	0.296442	0.0368464	0.34034	0.0166863	0.00262467	1
	395.799	211.999	0.561998	0.153706	0.0619976	0.87472	0.0603675	1
	396.958	215.397	0.461463	0.0590741	0.0902608	0.711096	0.00787402	1
	396.958	215.397	0.835949	0.193378	2.23187	0.000581381	0.0275591	1
	398.528	219.351	0.0452512	0.830525	0.007156	0.972998	0.00144092	1
	398.528	219.351	1.04708	0.00732796	0.355798	0.359376	0.00787402	1
	400.066	222.793	0.531051	0.271029	1.67642	0.000580171	0.00787402	1
	400.066	222.793	0.137022	0.714428	0.649184	0.0837956	0.00262467	1
	400.066	222.793	0.212877	0.467583	0.597468	0.0421502	0.0170604	1
	401.55	226.801	1.47661	0.00819185	1.15557	0.0380478	0.0787402	1
	402.675	230.22	1.05933	0.112795	0.726306	0.276342	0.00393701	1
	389.753	197.407	0.253025	0.0310988	0.0363582	0.755737	0.00656168	1
	401.55	226.801	0.236638	0.200935	0.0152471	0.93417	0.00603622	1
	404.197	233.681	0.0815675	0.538576	0.218822	0.0999953	0.00177305	1
	404.197	233.681	0.622173	0.0703015	0.0560813	0.870018	0.00787402	1
	404.197	233.681	1.47768	0.00386814	0.115426	0.820127	0.00787402	1
	405.683	237.736	0.0500241	0.896031	1.32354	0.000625414	0.0354331	1
	407.221	241.246	0.129315	0.370759	0.0821889	0.569276	0.00262467	1
	407.221	241.246	0.0541316	0.746708	0.187465	0.26391	0.00144092	1
	408.619	245.379	0.846023	0.0977432	0.667287	0.191109	0.178478	0.00392146
	408.619	245.379	0.138908	0.359982	0.310173	0.0415714	0.0170604	1
	411.133	253.173	0.188533	0.072354	0.358593	0.00069474	0.0524934	1
	391.315	201.314	0.00532226	0.964509	0.342679	0.00446079	0.023622	1
	411.133	253.173	1.31582	0.0101929	1.09111	0.0328035	0.0288714	1
	411.133	253.173	2.47303	0.000173415	4.04372	1.80608e-09	0.0223097	1
	412.561	256.819	1.18785	0.0382278	3.66946	5.60216e-10	0.0341207	1
	412.561	256.819	0.863541	0.023763	1.72848	8.05233e-06	0.0209974	1
	414.006	260.55	1.93751	0.0440039	5.60532	1.3785e-08	0.16273	0.00264012
	414.006	260.55	0.0983648	0.698045	1.32365	3.45112e-07	0.0183727	1
	414.006	260.55	0.111914	0.746613	0.836937	0.0162286	0.0170604	1
	415.377	264.984	0.668471	0.0916339	0.521345	0.187863	0.0380577	1
	415.377	264.984	0.504537	0.42814	2.15281	0.000813643	0.0104987	1
	416.384	268.821	0.228536	0.0573262	0.304797	0.0114518	0.00131234	1
	391.315	201.314	0.0757003	0.517041	0.101562	0.384849	0.0104987	1
	416.384	268.821	0.291875	0.352669	0.290309	0.355254	0.0524934	1
	417.644	273.445	1.1514	0.000303486	0.498021	0.114616	0.0262467	1
	418.976	277.463	0.0796458	0.68366	0.734818	0.000205335	0.0354331	1
	418.976	277.463	4.33052	2.21902e-05	9.09891	2.4466e-17	0.0144357	1
	418.976	277.463	0.531829	0.147835	1.80539	1.45317e-06	0.00524934	1
	418.976	277.463	0.741847	0.0346554	1.59759	7.34155e-06	0.011811	1
	420.273	282.276	2.76139	2.62449e-05	4.87231	6.74844e-13	0.0498688	1
	420.273	282.276	0.318214	0.564633	0.419363	0.447921	0.0183727	1
	420.273	282.276	0.84243	0.0142491	1.67232	1.67247e-06	0.011811	1
	421.171	286.43	0.557319	0.0258782	0.377434	0.130375	0.165354	3.66946e-06
	392.79	204.646	0.085813	0.617656	0.00190494	0.991157	0.0446194	1
	421.171	286.43	0.0392309	0.890492	0.751875	0.00873948	0.00918635	1
	421.171	286.43	0.322316	0.167391	1.14639	1.89783e-06	0.0224949	1
	421.171	286.43	0.0151475	0.79884	0.00669154	0.910358	0.00918635	1
	422.391	290.737	0.186208	0.52954	1.4931	8.19376e-07	0.0249344	1
	422.391	290.737	1.89244	0.000152223	1.87175	0.000178916	0.0104987	1
	422.391	290.737	0.0903489	0.665363	0.0102258	0.96095	0.00787402	1
	422.391	290.737	1.9265	0.00305895	0.444192	0.491363	0.023622	1
	423.508	295.822	0.134132	0.806951	0.554374	0.312942	0.00524934	1
	423.508	295.822	0.250157	0.732283	1.94467	0.00822825	0.00524934	1
	392.79	204.646	0.885956	0.0538839	0.175037	0.702372	0.0249344	1
	423.508	295.822	0.830004	0.0264552	0.639774	0.0865428	0.023622	1
	424.652	300.309	0.239671	0.585958	1.28163	0.00383812	0.0183727	1
	424.652	300.309	0.467912	0.220988	0.0788312	0.836421	0.0656168	1
	424.652	300.309	0.104431	0.793577	0.24851	0.533733	0	1
	425.75	305.58	0.129917	0.576669	0.141922	0.541987	0.0144357	1
	425.75	305.58	0.319958	0.551446	1.40329	0.00940844	0.0301837	1
	426.454	310.124	0.068254	0.655911	0.427778	0.00586698	0	1
	426.454	310.124	0.174079	0.657472	0.326496	0.405829	0.0275591	1
	426.454	310.124	0.224604	0.0399049	0.409879	0.000201973	0	1
	392.79	204.646	0.144612	0.277632	0.324354	0.0153289	0.011811	1
	427.495	314.885	0.00694209	0.981546	0.118436	0.693159	0.0104987	1
	427.495	314.885	1.30794	0.0206673	0.544364	0.333531	0.0958005	1
	428.405	320.399	0.740979	0.0794765	0.342354	0.416606	0.0389049	1
	428.405	320.399	0.0162877	0.948943	0.432563	0.089868	0.00262467	1
	428.405	320.399	1.34229	0.0531213	1.03414	0.135687	0.0406824	1
	429.325	325.25	0.722448	0.00329067	0.128127	0.599369	0.00131234	1
	394.298	208.045	0.154045	0.265593	0.216114	0.118732	0.011811	1
	394.298	208.045	0.425946	0.503743	0.0345666	0.956711	0.102362	0.00800617
	416.227	192.397	0.0447682	0.684571	0.0308793	0.779289	0.0258065	1
	437.68	235.546	0.0599345	0.846249	0.319863	0.301483	0.0364026	1
	437.68	235.546	2.92917	0.00259699	2.42479	0.0124892	0.111009	1
	437.68	235.546	0.591145	0.000340839	0.550269	0.000829491	0.0021322	1
	439.415	238.891	0.353949	0.566329	1.15345	0.0622084	0.0366972	1
	441.235	242.802	2.75961	1.08332e-05	4.142	8.76796e-11	0.0889111	0.0224969
	439.415	238.891	0.088605	0.439166	0.000367455	0.997439	0.00183486	1
	439.415	238.891	0.53339	0.179711	0.462851	0.244194	0.00458716	1
	442.93	246.196	0.917635	0.184233	2.69834	0.000109065	0.0302752	1
	442.93	246.196	0.696953	0.16872	0.432746	0.392411	0.00366972	1
	442.93	246.196	0.358417	0.288065	1.30704	0.00012386	0.0110092	1
	416.227	192.397	0.0460418	0.891399	0.530881	0.116072	0.021093	1
	444.566	250.122	0.60417	0.119393	0.77854	0.0450114	0.0337395	1
	444.566	250.122	1.27431	0.222079	2.05903	0.051303	0.0277778	1
	446.223	253.533	0.768957	0.0721039	1.7063	7.58877e-05	0.00275229	1
	444.566	250.122	0.331227	0.444827	2.67097	3.57685e-09	0.00623053	1
	444.566	250.122	2.26453	0.0205322	1.10914	0.25523	0.033945	1
	446.223	253.533	0.430831	0.000138344	0.233463	0.0375589	0.0146789	1
	447.846	257.544	0.677355	0.0344076	0.540063	0.0913364	0.00275229	1
	447.846	257.544	0.686949	0.130119	0.136197	0.763759	0.0266055	1
	449.485	261.009	1.28571	0.00148643	0.87406	0.0301597	0.00642202	1
	449.485	261.009	0.638259	0.0701205	0.945701	0.00744087	0.0110092	1
	417.909	195.633	0.131253	0.119974	0.00208007	0.980268	0.0606061	1
	451.11	265.008	1.95212	0.0144661	0.266931	0.730753	0.0916667	1
	451.11	265.008	1.09969	2.66665e-06	0.788282	0.000699223	0.0137615	1
	451.11	265.008	2.49289	1.89311e-05	0.382423	0.506571	0.0137615	1
	451.11	265.008	0.0498974	0.777229	0.566017	0.00143507	0.0119266	1
	451.11	265.008	0.352703	0.339713	1.54819	3.40533e-05	0.0477064	1
	452.607	268.497	0.875168	0.131157	0.136737	0.813269	0.0651376	1
	454.104	272.559	0.849431	0.0393198	0.10295	0.801398	0.0125261	1
	454.104	272.559	2.60114	1.09492e-05	0.392496	0.501472	0.0357798	1
	454.104	272.559	1.02779	0.00976236	0.021527	0.95664	0.040367	1
	455.609	276.153	0.415347	0.456267	1.29505	0.0205948	0.00366972	1
	423.464	206.566	0.0194274	0.611393	0.00157029	0.967235	0.00993049	1
	455.609	276.153	0.0742371	0.601064	0.244037	0.086218	0.00366972	1
	455.609	276.153	0.427164	0.255211	0.242635	0.51785	0.0284404	1
	461.069	291.709	0.134463	0.697082	0.149371	0.665443	0.00642202	1
	461.069	291.709	0.378404	0.210183	0.0945694	0.75392	0.0513761	1
	461.069	291.709	0.37187	0.28748	0.0310181	0.929249	0.00366972	1
	462.408	295.972	0.531401	0.0385392	0.359508	0.160132	0.00426439	1
	462.408	295.972	0.0896248	0.764967	0.132597	0.658309	0.00806452	1
	462.408	295.972	0.15376	0.801897	0.157017	0.797791	0.0211009	1
	463.779	299.764	0.34863	0.282919	0.674553	0.0381547	0.0110092	1
	463.779	299.764	1.04261	0.0215603	0.890976	0.0493322	0.0266055	1
	428.562	217.125	0.0665979	0.772707	0.149931	0.515626	0.0697248	0.0311663
	465.177	304.106	0.138724	0.827381	1.14186	0.0732857	0.0477064	1
	432.249	224.383	0.152736	0.67625	0.629219	0.0859684	0.00275229	1
	434.13	228.261	0.670984	0.198466	0.00619749	0.990513	0.00366972	1
	435.933	231.647	0.99206	0.00493012	0.443727	0.206066	0.0394737	1
	435.933	231.647	0.57091	0.10436	0.714346	0.0425198	0.0420561	1
	450.775	183.993	2.23886	2.74214e-05	0.834446	0.113356	0.0287425	1
	454.058	196.733	0.103231	0.390373	0.0533342	0.657117	0.018837	1
	454.726	200.041	0.429755	0.248835	0.113175	0.761213	0.102375	0.0886986
	455.706	203.587	0.859935	0.00236311	1.34226	2.44766e-06	0.0736755	3.11029e-05
	455.706	203.587	1.78508	0.0222869	1.04063	0.179899	0.040404	1
	457.363	210.156	0.841108	0.102692	0.0865011	0.86653	0.00573301	1
	458.979	217.485	0.0574864	0.874931	0.0770166	0.832991	0.0255941	1
	459.601	220.546	0.121371	0.845919	0.36011	0.564288	0.00982801	1
	459.601	220.546	NaN	NaN	NaN	NaN	0.348148	0.0612881
	451.368	187.158	0.0438242	0.611995	0.00884804	0.91842	0.0137994	1
	461.068	228.065	0.303774	0.352817	0.442662	0.175975	0.00655201	1
	461.068	228.065	0.0777941	0.719993	0.452373	0.0375498	0.0451505	1
	462.028	231.334	0.0553511	0.900303	0.632849	0.152512	0.00953206	1
	462.028	231.334	0.287654	0.559091	0.639086	0.194701	0.0767656	1
	462.533	235.113	NaN	NaN	NaN	NaN	0	1
	462.533	235.113	0.458281	0.199827	1.19492	0.000880925	0.041769	1
	462.533	235.113	2.72925	0.00507998	0.0819419	0.932678	0.00982801	1
	451.368	187.158	0.394864	0.686628	0.742087	0.448861	0.0327869	1
	463.947	242.256	0.913715	0.0967925	1.29755	0.0185376	0.025389	1
	463.947	242.256	0.251958	0.210327	0.39422	0.0503741	0.00338219	1
	464.756	246.164	2.96276	0.00449418	0.442562	0.669966	0.104013	1
	464.756	246.164	1.01317	0.0053916	0.536741	0.139268	0.04095	1
	465.209	249.961	2.00651	2.68415e-05	1.25061	0.00848837	0.010647	1
	465.209	249.961	0.134698	0.555984	0.251702	0.271434	0.00668896	1
	465.209	249.961	1.59835	0.00110762	1.59835	0.00110762	0.019214	1
	465.209	249.961	0.741244	0.148114	0.232662	0.649543	0.04095	1
	452.363	190.511	0.130233	0.526719	0.07768	0.705704	0.00982801	1
	465.209	249.961	0.181654	0.264932	0.178511	0.273274	0.00287081	1
	465.946	253.936	0.780501	0.07978	0.00232769	0.995824	0.013923	1
	465.946	253.936	NaN	NaN	NaN	NaN	0.0826446	1
	466.393	257.116	0.128372	0.639617	0.534775	0.051639	0.0255102	1
	466.393	257.116	NaN	NaN	NaN	NaN	0.0447761	1
	466.393	257.116	NaN	NaN	NaN	NaN	0.0339893	1
	466.393	257.116	0.00537596	0.988293	0.198328	0.588443	0.010846	1
	453.019	193.755	0.0860219	0.528232	0.141919	0.298369	0.00120627	1
	467.135	261.037	0.237571	0.664481	0.892058	0.105451	0	1
	467.135	261.037	0.630811	0.0499532	0.23903	0.456585	0.011011	1
	468.158	268.187	0.0637653	0.888173	0.393305	0.385949	0.002457	1
	469.022	275.86	0.0908527	0.829707	1.17419	0.00563299	0.121212	0.0125613
	469.022	275.86	0.0255086	0.8815	0.235105	0.169893	0.002457	1
	469.343	279.035	0.0334005	0.814278	0.0958102	0.500511	0.0118613	1
	469.343	279.035	0.200326	0.165713	0.552199	0.000147385	0.012285	1
	469.873	282.959	0.00738902	0.894902	0.104396	0.0625222	0.00273224	1
	469.873	282.959	0.399268	0.0733425	0.0594862	0.789286	0.022113	1
	470.12	286.695	1.59114	0.00588851	0.384913	0.50366	0.036036	1
	470.805	293.799	0.0159357	0.905367	0.345175	0.0102851	0.018018	1
	454.058	196.733	0.781062	0.132801	1.10783	0.0337635	0.0666667	1
	424.025	235.081	0.0944542	0.85486	0.379666	0.462477	0.00607735	1
	437.77	272.452	0.661779	0.0991718	0.0841391	0.83337	0.00220994	1
	445.608	294.09	0.238563	0.555563	0.0651674	0.872027	0.0226519	1
	452.876	248.914	1.30397	0.0179471	0.536611	0.327112	0.00718232	1
	465.431	305.337	1.02768	0.00270812	1.15452	0.0007823	0.00497238	1
	466.058	309.241	4.87682	0.00528501	5.49895	0.00171067	0.224862	0.0387582
	467.112	313.567	0.994072	0.0455389	1.23057	0.0135679	0.00110497	1
	467.707	317.533	2.33204	0.00693293	2.77303	0.00138325	0.0646409	1
	467.707	317.533	0.736545	0.137078	1.103	0.0265207	0.0104972	1
	469.222	325.248	0.382201	0.511592	0.593472	0.308505	0.0287293	1
	469.222	325.248	0.40298	0.506955	0.318552	0.599811	0.0348066	1
	469.222	325.248	0.411519	0.276946	0.216385	0.567106	0.00552486	1
	464.452	301.394	0.93851	0.0930898	0.654348	0.240759	0.0165746	1
	466.058	309.241	0.120762	0.604604	0.00740768	0.974653	0.0353591	1
	455.666	260.601	2.38783	0.000388432	1.8808	0.00492455	0.0110497	1
	466.058	309.241	0.0863137	0.733763	0.0319659	0.899748	0.0176796	1
	466.058	309.241	0.0715444	0.900803	0.342766	0.550569	0.0209945	1
	467.707	317.533	0.577275	0.223874	0.40875	0.388658	0.0165746	1
	468.666	321.366	0.715615	0.310318	0.353813	0.615576	0.0176796	1
	461.704	289.152	0.636724	0.321695	1.42539	0.02731	0.0187845	1
	456.451	265.031	1.24099	0.0788587	2.08312	0.003406	0.0165746	1
	462.736	293.063	0.348485	0.498725	0.662902	0.19885	0.00497238	1
	462.736	293.063	1.76357	0.0499648	1.86997	0.0377801	0.00165746	1
	463.429	297.497	0.814396	0.0133725	0.46666	0.154115	0.118232	0.0067511
	464.452	301.394	0.552241	0.152311	0.580782	0.132333	0.0668508	1
	445.006	218.33	0.0857466	0.39666	0.0483113	0.632747	0.00276243	1
	455.19	235.667	0.146998	0.847868	0.923913	0.22878	0.00994475	1
	463.555	250.531	0.204414	0.328369	0.404799	0.0537947	0.00220994	1
	460.208	244.619	0.134379	0.262131	0.0341196	0.775446	0.00522193	1
	441.772	212.557	0.461138	0.000445654	0.367019	0.00493459	0.00662983	1
	460.208	244.619	0.189746	0.130625	0.245036	0.0513884	0.0104972	1
	471.732	264.878	0.0579148	0.853762	0.13929	0.657613	0.0911602	0.634453
	443.478	239.659	1.87079	0.0508431	2.77103	0.00403423	0.0038674	1
	437.642	222.655	0.609311	0.549151	1.62723	0.110673	0.0430939	1
	468.555	310.769	0.147578	0.343201	0.0170187	0.912857	0.00220994	1
	468.555	310.769	0.272063	0.338496	0.409256	0.150741	0.00148258	1
	453.46	268.57	0.723112	0.60415	1.49273	0.285074	0.0370166	1
	457.774	280.419	0.342684	0.506741	0.227192	0.659714	0.0596685	1
	434.794	214.15	1.151	0.0436128	0.494164	0.384238	0.0127072	1
	450.525	260.517	0.215015	0.733313	1.6649	0.00892472	0.0104972	1
	430.606	201.544	0.106005	0.672972	0.142236	0.571238	0.00165746	1
	444.967	243.925	0.463302	0.205403	1.07924	0.0034687	0	1
	433.383	209.923	0.190312	0.704307	0.542796	0.279714	0.00220994	1
	450.525	260.517	0.898681	0.0628239	0.144798	0.763342	0.00718232	1
	434.794	214.15	2.63594	0.00250105	0.938733	0.276569	0.0464088	1
	454.914	272.614	NaN	NaN	NaN	NaN	0.00313972	1
	454.914	272.614	1.07994	0.540809	0.561088	0.750538	0.00560748	1
	437.642	222.655	1.57884	0.0433071	1.48567	0.0570852	0.0187845	1
	451.986	264.544	0.787756	0.233544	0.753595	0.25437	0.0370166	1
	456.335	276.527	0.551241	0.137716	0.669255	0.0719133	0.0132597	1
	465.929	303.287	0.14404	0.795064	1.24261	0.0259942	0.0121547	1
	471.887	321.696	0.0208475	0.934982	0.403353	0.115668	0.00662983	1
	442.013	235.425	0.199316	0.25855	0.0885503	0.615227	0.00110497	1
	468.555	310.769	0.425746	0.0687357	0.854792	0.000309014	0.041989	1
	441.961	222.889	0.342842	0.3257	0.896047	0.0106543	0.012529	1
	453.131	259.42	0.35975	0.419874	1.22364	0.00644223	0.025058	1
	454.061	262.648	1.17317	0.199532	0.905402	0.321803	0.0575406	1
	454.939	265.872	0.31449	0.609921	0.00179135	0.997681	0.0677494	1
	454.939	265.872	0.763205	0.0725122	1.42926	0.000851373	0.0491879	1
	455.875	269.401	0.298033	0.560101	0.0512073	0.920224	0.0301624	1
	457.186	272.678	0.993726	0.0141767	0.977457	0.0158182	0.0106729	1
	458.18	275.863	0.405885	0.356579	0.400861	0.362552	0.0482599	1
	458.18	275.863	0.711777	0.0401935	0.992191	0.00439337	0.0278422	1
	458.18	275.863	0.754319	0.234084	0.948855	0.134785	0.0199536	1
	459.114	278.995	0.713399	0.18031	0.0989025	0.852378	0.00232019	1
	459.114	278.995	1.53431	0.0649504	1.88633	0.023515	0.0273782	1
	459.996	282.121	0.892134	0.0681782	0.837232	0.0868428	0.0301624	1
	461.305	285.304	0.454147	0.208929	0.0621226	0.863316	0.0111369	1
	461.305	285.304	0.435245	0.390193	0.0155488	0.975493	0.038051	1
	462.188	288.443	1.45675	0.0487256	1.06627	0.148356	0.0106729	1
	465.375	297.754	0.211464	0.65682	0.145282	0.760149	0.00417633	1
	465.375	297.754	1.17109	0.126035	0.816211	0.285683	0.0459397	1
	466.328	300.852	0.653048	0.340331	0.603301	0.378319	0.00835267	1
	442.823	226.22	1.06588	0.142874	0.950391	0.191207	0.00417633	1
	467.167	303.935	0.673625	0.165649	0.0188627	0.968972	0.00788863	1
	467.167	303.935	0.00344173	0.993457	0.344574	0.411972	0.0617169	1
	468.057	306.99	0.345852	0.256189	0.468831	0.124179	0.0185615	1
	469.371	310.078	1.45426	0.0144527	0.656855	0.266914	0.0436195	1
	469.371	310.078	0.480564	0.354084	0.572611	0.269687	0.0162413	1
	470.285	313.13	0.129652	0.568715	0.331856	0.145366	0.0208817	1
	471.214	316.186	0.0308332	0.861324	0.196309	0.266644	0.00603248	1
	445.962	236.354	0.13937	0.614609	0.461027	0.0966682	0.0176334	1
	449.036	246.304	0.686922	0.363938	2.8734	0.000179915	0.0366589	1
	469.371	310.078	0.0616778	0.80152	0.0418937	0.864418	0.00788863	1
	445.017	232.998	1.11995	0.283954	0.518938	0.619229	0.0241299	1
	453.131	259.42	0.208044	0.153667	0.220527	0.130614	0.000813008	1
	469.371	310.078	0.242866	0.153625	0.00316569	0.98513	0.00835267	1
	457.186	272.678	0.011765	0.938649	0.189029	0.216938	0.00185615	1
	455.875	269.401	0.363062	0.262916	0.194875	0.547529	0.0399072	1
	443.738	229.58	0.0270288	0.925944	0.228924	0.431431	0	1
	445.962	236.354	0.102643	0.598166	0.229499	0.239176	0.00974478	1
	451.846	256.128	0.224712	0.706746	0.708104	0.236604	0.0464976	1
	446.874	239.632	0.51121	0.439878	0.988988	0.135763	0.0194896	1
	463.15	291.583	0.752746	0.0450014	0.522651	0.163051	0.00974478	1
	469.371	310.078	0.107365	0.859547	0.121439	0.841368	0.0119863	1
	442.823	226.22	0.19257	0.30832	0.125683	0.50585	0.00928074	1
	442.823	226.22	1.33124	8.86713e-06	0.529873	0.0719677	0.00556845	1
	447.727	242.897	1.42814	0.101352	1.47893	0.0898358	0.0412993	1
	450.874	252.859	0.128491	0.817653	0.284236	0.61012	0.0374302	1
	449.93	249.579	0.162306	0.371324	0.292068	0.108326	0.0148492	1
	447.727	242.897	0.19546	0.796425	0.933905	0.218417	0.0459397	1
	449.93	249.579	0.0160781	0.979234	0.0970305	0.87518	0.024594	1
	449.93	249.579	0.120323	0.81197	0.0223073	0.96482	0.00464037	1
	412.823	210.978	0.0417174	0.705578	0.0714793	0.517538	0.0204176	1
	441.022	282.231	0.0485786	0.465564	0.0835643	0.209881	0.00835267	1
	442.615	286.387	0.350595	0.417698	0.333929	0.440091	0.00223464	1
	453.187	313.338	0.240203	0.417683	0.146305	0.621413	0.0269142	1
	441.022	282.231	0.243385	0.136815	0.0403449	0.804775	0.0111369	1
	412.823	210.978	1.63516	7.62109e-05	1.0931	0.00762335	0.00139211	1
	411.849	207.471	0.172427	0.506057	0.51805	0.0465522	0.00288878	1
	434.302	266.122	0.00614725	0.964051	0.0712266	0.601622	0.00556845	1
	442.615	286.387	0.1627	0.357549	0.233729	0.186678	0.00417633	1
	442.615	286.387	0.0606669	0.472816	0.0158257	0.851373	0.024594	1
	435.939	270.385	0.880321	0.0371987	0.105393	0.802154	0.0037123	1
	450.466	305.759	0.403967	0.469975	0.534921	0.338896	0.0909513	0.344033
	439.531	278.48	0.14014	0.705312	0.522162	0.159623	0.0273782	1
	434.302	266.122	0.0619273	0.793427	0.196803	0.405604	0.0264501	1
	442.615	286.387	0.200083	0.523709	0.184441	0.556649	0.00510441	1
	444.447	290.159	0.324789	0.196266	0.285926	0.255088	0	1
	450.466	305.759	0.0151558	0.937352	0.220315	0.253865	0.0116009	1
	451.819	309.323	0.13797	0.530697	0.0925856	0.673896	0.0232019	1
	465.41	265.722	0.357331	0.409178	0.447178	0.301868	0.0149813	1
	472.212	303.768	0.207908	0.739693	0.610686	0.329516	0.00928074	1
	473.403	310.012	0.0402428	0.632815	0.0676937	0.421789	0.00232019	1
	473.858	313.463	0.0217535	0.897502	0.00443694	0.979038	0.00696056	1
	474.196	316.559	0.265123	0.2117	0.336948	0.112813	0.0180974	1
	474.886	319.969	0.310074	0.1439	0.107386	0.612073	0.0310905	1
	464.375	257.896	0.109594	0.828554	0.611578	0.227547	0.00139211	1
	474.196	316.559	0.179691	0.442265	0.0976903	0.676011	0.00649652	1
	473.403	310.012	0.148327	0.396614	0.088578	0.612531	0.0111369	1
	464.709	262.047	0.431126	0.540768	1.79346	0.0115529	0.0212882	1
	474.196	316.559	0.0784423	0.608201	0.221161	0.149127	0.0037123	1
	475.736	326.102	0.0510744	0.692911	0.0332173	0.797286	0.000928074	1
	467.477	280.092	0.123352	0.536577	0.0730766	0.714208	0.00742459	1
	472.212	303.768	2.59773	0.000105	1.85148	0.00534169	0.00881671	1
	469.54	290.355	0.4353	0.195656	0.282919	0.399852	0.012529	1
	465.41	265.722	0.0550457	0.944114	0.779875	0.321125	0.0162413	1
	472.634	306.938	0.030285	0.933188	0.170636	0.636798	0.0390567	1
	469.54	290.355	0.962959	0.089755	0.478515	0.397929	0.00768386	1
	464.709	262.047	0.00507572	0.992641	0.0459487	0.933455	0.0037123	1
	467.477	280.092	0.542687	0.259002	0.827551	0.0857509	0.0204176	1
	464.375	257.896	0.121428	0.517187	0.318255	0.09041	0.00278422	1
	463.71	254.022	0.483118	0.491262	1.12294	0.110656	0.0461988	1
	475.229	323.037	0.531201	0.0461486	0.542873	0.0416566	0.00462107	1
	475.229	323.037	0.0658591	0.770044	0.108744	0.629415	0.0111111	1
	462.884	245.528	0.062084	0.851887	0.662481	0.0472252	0.012529	1
	464.709	262.047	NaN	NaN	NaN	NaN	0.00735294	1
	464.709	262.047	1.68117	0.0381673	0.172627	0.828321	0.06	1
	468.309	283.753	0.479395	0.211077	0.303938	0.427392	0.0180974	1
	475.736	326.102	0.316878	0.338129	0.0442589	0.893472	0.00232019	1
	474.886	319.969	0.810091	0.154972	0.39229	0.490315	0.0278422	1
	469.54	290.355	1.23457	0.117762	0.915609	0.244124	0.00443131	1
	469.54	290.355	0.529253	0.246441	0.0764752	0.866815	0.0278422	1
	470.105	293.943	0.18567	0.544059	0.186155	0.543009	0.0106729	1
	470.854	297.149	0.525715	0.544636	2.35524	0.00704571	0.0348028	1
	470.854	297.149	0.0802744	0.839905	0.30329	0.445573	0.025058	1
	436.412	251.31	0.703584	0.499188	0.00792405	0.993925	0.0658933	1
	438.637	255.687	0.143821	0.553963	0.0743767	0.759493	0.025522	1
	438.637	255.687	1.03785	0.455335	0.897376	0.51854	0.0236659	1
	438.637	255.687	1.27378	0.523694	1.95275	0.328569	0.00324826	1
	440.494	260.087	1.67209	0.0345747	0.794977	0.31328	0.0770302	0.00322798
	442.685	264.484	0.00973639	0.989787	2.71923	0.000417432	0.0194896	1
	444.415	268.364	1.0167	0.442506	3.52933	0.00809446	0.0858469	0.0052396
	444.415	268.364	0.328697	0.671339	0.309001	0.689971	0.0468677	1
	448.351	277.228	0.18884	0.242686	0.359475	0.0267069	0.00881671	1
	448.351	277.228	0.674977	0.288276	0.126565	0.841994	0.0218097	1
	423.778	225.405	1.90122	0.134843	3.73813	0.00349221	0.00974478	1
	448.351	277.228	0.390203	0.330636	0.231622	0.563375	0.0227378	1
	450.472	281.605	1.14843	0.0148987	1.27062	0.00714085	0.00278422	1
	450.472	281.605	0.99095	0.0267415	1.02254	0.0223042	0.0037123	1
	452.612	286.06	1.64229	0.140555	2.25573	0.0433641	0.0733179	1
	456.33	294.417	0.707403	0.172266	0.560058	0.279505	0.0116009	1
	456.33	294.417	0.253197	0.313794	0.0781973	0.755505	0.00742459	1
	460.138	303.318	0.205567	0.713427	0.574195	0.305431	0.0194896	1
	460.138	303.318	0.122515	0.853478	1.07312	0.106669	0.00510441	1
	460.138	303.318	1.0156	0.0767146	0.991542	0.0839153	0.0310905	1
	461.806	307.682	0.228894	0.311876	0.138963	0.53897	0.000928074	1
	425.746	229.842	1.08666	0.427764	2.46612	0.0726717	0.00417633	1
	463.816	312.161	1.54431	0.00705821	1.26641	0.0267801	0.00974478	1
	465.697	315.951	0.84949	0.0785035	0.639796	0.18452	0.0106729	1
	467.338	320.353	0.210636	0.632618	0.574285	0.193132	0.00696056	1
	469.258	324.68	0.287557	0.251344	0.327522	0.191558	0.0139211	1
	472.724	333.289	0.269243	0.146573	0.073608	0.690854	0.0167053	1
	474.108	337.008	0.934152	0.0136446	0.477356	0.205413	0.00139211	1
	475.893	341.24	0.0531907	0.874478	0.235301	0.48487	0.000464037	1
	423.778	225.405	0.141802	0.659391	0.0831984	0.795917	0.012529	1
	430.067	238.652	1.38406	0.00486392	2.15271	1.48889e-05	0.0315545	1
	425.746	229.842	1.02162	0.150367	0.210916	0.766055	0.0802784	0.000953968
	432.362	243.043	0.645427	0.0574405	0.618065	0.0687651	0.0440835	1
	461.806	307.682	0.162207	0.600261	0.142952	0.64419	0.0102088	1
	461.806	307.682	0.258019	0.68659	0.908251	0.156313	0.00139211	1
	465.697	315.951	0.969625	0.0194057	0.848232	0.0405899	0.0218097	1
	474.108	337.008	0.135984	0.570495	0.182412	0.446766	0.00928074	1
	469.258	324.68	0.205353	0.518213	0.192663	0.544377	0.0139211	1
	463.816	312.161	0.379107	0.691799	1.00173	0.295359	0.00835267	1
	428.104	234.281	0.764785	0.103345	1.06002	0.0243243	0.000464037	1
	442.685	264.484	0.544977	0.295215	0.243787	0.639303	0.0487239	1
	465.697	315.951	0.797625	0.0386395	1.08174	0.00520094	0.0111369	1
	475.893	341.24	0.17911	0.225513	0.00858814	0.953587	0	1
	452.612	286.06	1.85783	0.0362379	0.0643938	0.94187	0.0510441	1
	458.063	298.823	2.86651	0.00980964	1.11722	0.311321	0.062645	1
	469.258	324.68	0.0407065	0.840564	0.0629287	0.755818	0.00742459	1
	463.816	312.161	0.6074	0.630368	1.32535	0.295531	0.0109091	1
	428.104	234.281	1.55015	0.00478299	0.997769	0.0680392	0.0635731	0.649054
	419.269	217.055	0.277209	0.490452	0.622395	0.122296	0.00417633	1
	465.697	315.951	0.364596	0.277396	0.102172	0.760521	0	1
	479.027	349.593	0.154041	0.213777	0.10707	0.387111	0.000928074	1
	470.831	329.026	0.20676	0.509386	0.114669	0.714338	0.0232019	1
	456.33	294.417	0.347259	0.493649	0.332973	0.511561	0.00966608	1
	460.138	303.318	3.56953	0.115143	0.624608	0.780921	0.00295421	1
	460.138	303.318	1.44475	0.107442	0.359758	0.687299	0.00213523	1
	430.067	238.652	2.39722	0.0577542	2.11945	0.0931421	0.000928074	1
	460.138	303.318	NaN	NaN	NaN	NaN	0.108844	1
	456.33	294.417	1.22221	0.170149	0.559611	0.528644	0.00352734	1
	440.494	260.087	0.145331	0.261024	0.0264943	0.837444	0.0542923	0.268821
	434.143	246.9	0.70242	0.217147	1.08687	0.0567236	0.0932715	0.000720859
	432.362	243.043	0.752079	0.00159468	0.238397	0.312465	0.0719258	0.0225556
	434.143	246.9	0.42696	0.608231	0.245611	0.768048	0.0361949	1
	443.995	209.065	0.413048	0.594436	1.02416	0.18726	0.0133333	1
	460.029	253.767	0.395565	0.398173	0.122954	0.79275	0.0509804	1
	461.31	257.325	0.492169	0.0373173	0.23291	0.32323	0.00235294	1
	461.31	257.325	0.303516	0.415348	0.340553	0.360824	0.116078	0.00252723
	465.315	268.843	0.215915	0.495125	0.623323	0.0494772	0.00392157	1
	467.684	275.314	0.264546	0.52784	0.013232	0.974802	0.00313725	1
	466.509	272.114	0.0437935	0.694317	0.025275	0.820552	0.00156863	1
	466.509	272.114	0.197283	0.505432	0.549135	0.0643639	0.317647	2.92957e-26
	467.684	275.314	0.62676	0.0369662	0.447314	0.135909	0.0556863	1
	445.366	212.718	1.84515	0.0601723	0.659962	0.500447	0.0698039	1
	468.972	279.023	0.139448	0.76784	0.212404	0.652993	0.0054902	1
	468.972	279.023	3.65835	0.16766	0.565753	0.830806	0.0847059	1
	468.972	279.023	0.271079	0.729361	1.43775	0.0671575	0.0141176	1
	468.972	279.023	0.0757903	0.52614	0.127913	0.284942	0.000784314	1
	470.104	282.078	0.0857182	0.722037	0.270903	0.261296	0.00156863	1
	472.438	288.633	0.182813	0.368362	0.164294	0.418793	0.0596078	1
	472.438	288.633	0.287527	0.823247	2.87914	0.0258384	0.0533333	1
	472.438	288.633	1.11842	0.0909806	0.266563	0.686467	0.183529	2.7136e-09
	472.438	288.633	0.0352493	0.749288	0.109323	0.321925	0.0180392	1
	473.559	291.552	0.590464	0.0234819	0.331205	0.20264	0.0282353	1
	445.366	212.718	0.0391594	0.934559	0.164544	0.730099	0.0141176	1
	475.841	297.819	0.537744	0.190243	1.38818	0.000786194	0.0188235	1
	479.189	306.671	0.720122	0.40362	0.794196	0.357061	0.123922	0.590954
	479.189	306.671	0.031079	0.950197	0.123672	0.803723	0.0580392	0.00526928
	451.434	229.648	0.594861	0.157471	0.719954	0.0873154	0.00470588	1
	458.716	250.171	2.66177	1.80733e-07	2.55065	5.49072e-07	0.00470588	1
	460.029	253.767	2.1564	1.10775e-06	2.86011	1.77432e-10	0.0141176	1
	446.751	216.471	0.242115	0.594278	0.0569297	0.900311	0.0054902	1
	461.31	257.325	0.0432052	0.709811	0.0802422	0.489614	0.00941176	1
	463.977	264.882	1.9769	6.08353e-05	0.217637	0.655148	0.027451	1
	465.315	268.843	0.254427	0.257212	0.0136862	0.951356	0.00862745	1
	466.509	272.114	0.452459	0.0172216	0.603096	0.00155196	0.0054902	1
	468.972	279.023	0.0153685	0.947177	0.262409	0.258404	0.0109804	1
	471.353	285.709	0.00125619	0.99154	0.0568117	0.631634	0.0109804	1
	451.434	229.648	0.885192	0.0221038	0.681488	0.0776168	0.0439216	1
	475.841	297.819	0.25626	0.626578	0.0710751	0.892637	0.00862745	1
	477.047	301.205	0.237159	0.179641	0.114693	0.515949	0.0509804	1
	478.108	303.955	0.0572349	0.817829	0.24242	0.32958	0.0760784	1
	471.353	285.709	0.0787103	0.461592	0.16203	0.130122	0.00235294	1
	480.368	309.973	0.172825	0.5186	0.234582	0.381061	0.00156863	1
	461.31	257.325	0.339893	0.0785419	0.117671	0.541689	0.00941176	1
	457.219	245.739	0.973795	0.0329882	0.00768607	0.986528	0.117647	0.244123
	460.029	253.767	0.257717	0.380954	0.77932	0.00835616	0.000784314	1
	462.734	261.472	0.487543	0.437518	1.16061	0.0651239	0.054902	1
	479.189	306.671	0.0784619	0.821505	0.0141307	0.967589	0.0666667	1
	462.734	261.472	0.273098	0.104488	0.161987	0.334962	0.00470588	1
	457.219	245.739	0.436655	0.446357	0.0477663	0.933584	0.32549	2.84328e-25
	480.368	309.973	0.103629	0.254666	0.0260011	0.774831	0.000784314	1
	458.716	250.171	0.441243	0.0119699	0.237539	0.174674	0.014902	1
	458.716	250.171	3.06279	1.69162e-05	0.988719	0.159757	0.027451	1
	445.189	215.394	0.0902756	0.633976	0.312498	0.0999307	0.012549	1
	455.091	250.198	1.94105	0.000756442	1.73735	0.00252985	0.00627451	1
	457.444	259.662	0.0690486	0.851094	0.569049	0.122491	0.0447059	1
	458.369	262.517	0.680965	0.491688	4.84763	1.48327e-06	0.0219608	1
	459.277	265.379	0.622959	0.0390736	0.178514	0.553186	0.00392157	1
	460.187	268.169	2.57457	0.000409401	0.815308	0.259137	0.00627451	1
	461.242	271.659	0.299606	0.733052	0.218913	0.803192	0.0172549	1
	462.161	274.402	0.0706365	0.90987	0.126192	0.839736	0.00313725	1
	462.161	274.402	0.00794409	0.977389	0.396833	0.157449	0.067451	1
	464.011	279.764	0.100694	0.891125	1.08218	0.141896	0.00862745	1
	464.011	279.764	1.32693	0.0611966	2.27137	0.0014287	0.13098	0.747493
	446.13	218.992	0.0716575	0.892106	0.169083	0.748941	0.00392157	1
	465.035	283.067	0.0587167	0.900041	0.632791	0.176412	0.0933333	1
	465.035	283.067	2.06174	0.00278292	0.765447	0.264132	0.11451	0.129266
	465.948	285.632	0.0630389	0.865042	0.177702	0.631917	0.0533333	0.021994
	465.948	285.632	0.084675	0.815624	0.177268	0.625485	0.0101961	1
	465.948	285.632	1.36606	0.0175238	1.31051	0.0226272	0.0180392	1
	466.852	288.205	0.0286344	0.749061	0.102708	0.251654	0.00235294	1
	468.776	293.886	0.622716	0.385778	2.30321	0.00144421	0.0439216	1
	470.15	298.878	0.705346	0.441865	0.387246	0.672771	0.054902	1
	447.851	224.833	0.116215	0.898402	1.78288	0.0507853	0.0384314	1
	447.851	224.833	0.364664	0.491898	0.457257	0.388889	0.0172549	1
	456.542	256.815	0.193007	0.570672	0.806993	0.0181862	0	1
	458.369	262.517	0.429296	0.195235	0.744111	0.0251191	0.0164706	1
	464.011	279.764	0.225142	0.656828	0.0896725	0.859522	0.000784314	1
	465.948	285.632	0.33667	0.604276	0.959626	0.140172	0	1
	465.948	285.632	0.190074	0.144118	0.0234076	0.857031	0.0211765	1
	465.948	285.632	0.263788	0.300298	0.226751	0.373172	0.0054902	1
	465.948	285.632	0.307663	0.543144	0.47433	0.3487	0.04	1
	466.852	288.205	0.0437412	0.773439	0.0118144	0.938019	0.00156863	1
	469.705	296.329	0.258302	0.377814	0.0194754	0.946953	0.00392157	1
	458.369	262.517	0.716329	0.11126	0.154041	0.73154	0.012549	1
	448.708	227.803	0.314112	0.818659	0.185888	0.892072	0.0815686	1
	461.242	271.659	0.334847	0.592765	0.20219	0.746702	0.00313725	1
	465.035	283.067	0.764189	0.024938	0.25433	0.454013	0.0462745	1
	462.161	274.402	0.377997	0.26721	0.155775	0.647254	0.0156863	1
	461.242	271.659	2.0017	3.34967e-05	0.649844	0.173164	0.0603922	1
	461.242	271.659	0.432282	0.38985	0.302837	0.546771	0.00968992	1
	458.369	262.517	0.0547107	0.645767	0.111956	0.347151	0.014902	1
	462.161	274.402	0.00462627	0.995526	0.559099	0.498119	0.0416667	1
	449.679	231.527	0.094914	0.875479	1.7801	0.00349401	0.0211765	1
	463.081	277.082	0.10399	0.757709	0.00712137	0.983144	0.0478431	1
	450.541	234.53	0.0473601	0.954269	0.32301	0.695739	0.0219608	1
	451.416	237.535	0.643704	0.639689	2.06	0.134678	0.0635294	1
	452.301	240.523	0.440217	0.199785	0.588365	0.0868905	0.0298039	1
	453.301	244.265	0.52348	0.129878	0.39385	0.254136	0.00156863	1
	406.149	221.297	0.961553	0.308769	0.350442	0.710496	0.0854902	1
	412.472	250.453	0.943573	0.0731149	1.8342	0.000537819	0.173333	3.27663e-12
	412.472	250.453	0.484573	0.414644	0.52161	0.379928	0.0117647	1
	413.217	253.292	0.309273	0.737232	0.209246	0.820412	0.0141176	1
	413.217	253.292	0.860292	0.0162913	0.380449	0.286414	0.0188235	1
	414.689	258.99	0.305971	0.409313	0.490326	0.186431	0.00156863	1
	414.689	258.99	1.20152	0.0420501	0.275599	0.64002	0.102745	0.0292951
	415.326	261.783	0.178317	0.753004	0.784646	0.166714	0.0054902	1
	416.096	264.591	0.155814	0.600464	0.121963	0.681818	0.00235294	1
	416.096	264.591	0.37625	0.137523	0.0681949	0.787474	0.00627451	1
	416.284	267.315	0.22613	0.570977	0.384981	0.334939	0.00784314	1
	417.663	272.883	0.364048	0.257177	0.247063	0.441675	0.0188235	1
	417.663	272.883	0.751305	0.0725433	1.52908	0.00028572	0.0360784	1
	418.272	275.593	0.179784	0.783791	0.513117	0.433746	0.0172549	1
	418.985	278.321	0.490005	0.279408	1.13815	0.0123156	0.0384314	1
	418.985	278.321	0.453738	0.248762	0.19441	0.620906	0.11451	6.40121e-05
	419.594	281.022	0.774617	0.14649	1.03388	0.0529057	0.0407843	1
	419.594	281.022	0.562649	0.496698	0.247834	0.76458	0.00470588	1
	419.735	283.711	0.504001	0.367014	0.0040008	0.994283	0.0298039	1
	419.735	283.711	1.64194	0.0443736	3.62342	1.14828e-05	0.04	1
	421.019	289.038	0.36248	0.0795931	0.0291468	0.887649	0.00313725	1
	421.019	289.038	0.785991	0.0686523	0.565861	0.189411	0.052549	1
	421.019	289.038	1.13167	0.00230782	0.460919	0.21192	0.00941176	1
	421.686	292.349	0.78611	0.11382	0.862039	0.0830353	0.092549	0.160931
	421.686	292.349	0.120134	0.158833	0.102088	0.230983	0	1
	422.318	294.989	2.12824	0.00248231	1.2051	0.0852496	0.0894118	0.751252
	422.89	297.587	1.27564	0.0393661	1.59473	0.0101338	0.0376471	1
	422.89	297.587	0.404633	0.288782	0.0398111	0.916808	0.0509804	1
	422.89	297.587	0.35308	0.239857	0.220994	0.461666	0.00235294	1
	422.89	297.587	0.420939	0.47074	0.245727	0.67364	0.0188235	1
	422.89	297.587	0.027651	0.969271	0.00913246	0.989849	0.0156863	1
	422.984	300.208	0.148136	0.790319	0.185198	0.739579	0.0776471	0.241049
	422.984	300.208	2.39243	0.0120886	1.38535	0.144939	0.027451	1
	423.57	302.77	0.0603444	0.908204	0.643359	0.219463	0.0611765	1
	423.57	302.77	0.970148	0.29755	0.544223	0.558762	0.0109804	1
	407.581	227.19	0.10937	0.0368868	0.131371	0.0123038	0.0266667	1
	410.007	238.909	0.223369	0.398308	0.184038	0.486405	0.000784314	1
	411.525	244.728	0.105003	0.616108	0.061664	0.768396	0.00470588	1
	408.271	230.119	0.186821	0.035161	0.202068	0.0227768	0.000784314	1
	412.228	247.548	0.811074	0.173077	0.392629	0.509125	0.0486275	0.164356
	416.096	264.591	1.50988	0.0069432	0.528394	0.342522	0.0901961	1.56731e-05
	418.272	275.593	0.198008	0.19608	0.105415	0.490907	0.014902	1
	418.985	278.321	0.489878	0.0524173	0.15827	0.529851	0.00784314	1
	419.594	281.022	0.928304	0.0693911	1.4283	0.00535704	0.000784314	1
	420.409	286.354	2.29503	0.0226809	5.57281	5.50328e-08	0.0243137	1
	421.019	289.038	0.255958	0.177842	0.244042	0.198842	0.0109804	1
	422.318	294.989	1.53313	0.110772	2.51461	0.009122	0.00235294	1
	422.89	297.587	0.332152	0.661285	0.334514	0.659028	0.0384314	1
	409.045	233.055	0.376031	0.0987623	0.60545	0.0080567	0.00392157	1
	408.271	230.119	0.0243665	0.725013	0.0653771	0.345639	0.00315789	1
	424.153	305.365	0.991928	0.0176257	0.489553	0.239981	0.0196078	1
	409.294	235.992	0.0791866	0.609253	0.0791866	0.609253	0.00470588	1
	417.663	272.883	0.497521	0.210591	0.0530763	0.89363	0.0227451	1
	417.663	272.883	0.71582	0.046618	0.142513	0.690506	0.0107239	1
	405.373	218.395	0.289712	0.422641	0.3214	0.373759	0.0196078	1
	414.689	258.99	0.0726889	0.863274	0.149533	0.723162	0.00313725	1
	419.735	283.711	0.911719	0.283594	1.36606	0.10851	0.04	1
	419.735	283.711	0.150273	0.49214	0.23063	0.292059	0.00386473	1
	411.525	244.728	0.978854	0.072573	0.817442	0.133484	0.0439216	1
	412.472	250.453	0.577826	0.357862	0.138841	0.82492	0.00376648	1
	412.472	250.453	0.180211	0.592291	0.0364206	0.913796	0.0101695	1
	417.663	272.883	0.854937	0.0104518	0.515433	0.121513	0.00627451	1
	417.663	272.883	0.960796	0.0280599	0.590425	0.176139	0.0329412	1
	421.019	289.038	1.27731	0.00842356	0.129157	0.788887	0.0392157	1
	423.57	302.77	0.936321	0.274236	1.17479	0.170333	0.00313725	1
	413.906	256.148	0.000703291	0.998335	0.665963	0.0488347	0.00705882	1
	412.228	247.548	1.23517	0.315031	0.698128	0.569922	0.0831373	0.000596132
	407.581	227.19	0.39875	0.054712	0.286435	0.167019	0.0133333	1
	422.984	300.208	0.84936	0.0317742	0.493805	0.210613	0.00207469	1
	422.318	294.989	1.49895	0.0809327	0.871425	0.309557	0.0611765	1
	416.096	264.591	0.541788	0.179904	1.26401	0.00186723	0.0760784	0.103703
	409.045	233.055	0.276813	0.452901	0.297261	0.420253	0.0156863	1
	409.045	233.055	0.163954	0.129394	0.206417	0.0564723	0.0501961	0.567312
	392.291	217.961	0.215282	0.734261	0.229162	0.717841	0.052549	0.335826
	401.304	242.567	1.20593	0.108696	0.627402	0.403325	0.00627451	1
	402.68	245.351	0.411738	0.732642	1.29197	0.284119	0.0454902	1
	402.68	245.351	0.655029	0.0118877	0.844971	0.00121656	0.0494118	1
	403.608	248.801	0.503294	0.173618	0.0218123	0.952912	0.04	1
	404.974	251.584	0.545638	0.00459146	0.139547	0.466052	0.000784314	1
	404.974	251.584	0.94604	0.0530831	0.0909973	0.852006	0.0533333	1
	405.788	254.333	0.22498	0.587419	0.441687	0.28708	0.00470588	1
	405.788	254.333	1.46285	0.209377	1.51863	0.192568	0.0164706	1
	407.165	257.808	0.653774	0.475435	1.93882	0.0348338	0.228235	2.75413e-05
	407.165	257.808	1.0461	0.652207	1.49054	0.520819	0.0282353	1
	393.207	220.773	0.0598431	0.786749	0.0413246	0.8518	0.0109804	1
	407.165	257.808	0.0555541	0.962354	1.68518	0.15283	0.0909804	1
	407.165	257.808	0.748284	0.109755	0.029494	0.949642	0.138039	3.37604e-08
	408.768	263.916	1.56709	0.0999557	1.34032	0.159199	0.174118	4.35216e-05
	409.986	266.619	4.16927	0.000415318	5.24335	1.00339e-05	0.304314	3.31637e-12
	409.986	266.619	0.0278375	0.937415	0.305615	0.388929	0.238431	0.000126111
	411.995	272.735	0.601704	0.397216	0.657556	0.354917	0.598431	8.14603e-46
	411.995	272.735	0.306864	0.1639	0.544988	0.0137098	0.0784314	1
	411.995	272.735	2.90455	0.0362922	5.53418	7.62146e-05	0.0886275	1
	412.735	275.437	2.20251	0.0705616	3.68399	0.00259807	0.0862745	8.02907e-07
	412.735	275.437	0.268197	0.550783	0.379308	0.398935	0.00862745	1
	395.638	227.191	0.13019	0.287225	0.277218	0.0238543	0.0196078	1
	413.963	278.818	3.10529	0.00168913	3.809	0.000124152	0.0384314	1
	413.963	278.818	0.663712	0.058426	0.725177	0.0387629	0.254118	2.76648e-29
	416.484	287.544	0.21828	0.261605	0.152091	0.433879	0.113725	5.81958e-07
	416.484	287.544	0.540393	0.259508	0.373726	0.435286	0.102745	1.75679e-07
	416.484	287.544	4.10024	0.115295	3.17432	0.22243	0.0901961	1
	416.484	287.544	6.65509	1.35265e-07	10.1921	3.58523e-15	0.00941176	1
	418.299	293.571	9.47358	9.6467e-08	13.1217	4.0426e-13	0.0196078	1
	418.935	296.228	0.130125	0.654734	0.18469	0.525676	0.0972549	0.269839
	418.935	296.228	0.00233914	0.994548	0.182846	0.593327	0.0305882	1
	420.055	298.893	2.42586	0.193892	0.0554863	0.976265	0.683922	2.253e-73
	395.638	227.191	0.568126	0.011713	0.228171	0.30947	0.012549	1
	420.055	298.893	1.00388	0.146429	1.01464	0.142163	0.0368627	1
	420.684	302.207	0.510442	0.271472	0.119187	0.797187	0.0164706	1
	421.797	304.866	1.8474	0.146554	3.19925	0.0121947	0.118431	1
	421.797	304.866	0.0510114	0.59506	0.0971367	0.311743	0.000784314	1
	421.797	304.866	0.121761	0.530636	0.195835	0.313438	0.0729412	0.0812373
	422.367	308.192	0.215932	0.727183	0.0618454	0.9204	0.156863	1.23852e-07
	422.367	308.192	0.88489	0.0977073	0.199704	0.708059	0.0556863	1
	395.638	227.191	0.466014	0.0811978	0.052505	0.843903	0.00627451	1
	402.68	245.351	0.113357	0.727895	0.0763196	0.814783	0.00156863	1
	404.974	251.584	0.14723	0.597202	0.204622	0.462783	0.00470588	1
	395.638	227.191	0.112513	0.690437	0.22082	0.434582	0.014902	1
	407.913	260.491	0.266378	0.0709326	0.25214	0.0873017	0.00313725	1
	417.117	290.187	0.428019	0.0379966	0.0719812	0.726325	0.00862745	1
	407.165	257.808	0.253362	0.386391	0.802194	0.00635287	0.0117647	1
	421.797	304.866	0.00257284	0.9844	0.0766469	0.560319	0.00470588	1
	424.153	305.365	0.924917	0.419124	0.389898	0.733313	0.0501961	1
	398.101	233.508	0.668374	0.182034	0.77607	0.121419	0.0407843	1
	410.007	238.909	0.104733	0.70631	0.377461	0.175276	0.00462428	1
	412.735	275.437	0.221505	0.808301	2.03246	0.0271918	0.076324	1
	390.699	214.431	0.214426	0.281907	0.0855742	0.667037	0.0169851	1
	390.699	214.431	0.0365625	0.804991	0.0639276	0.666007	0.0104167	1
	390.699	214.431	1.38821	0.687793	0.314175	0.927525	0.151151	0.0457034
	404.974	251.584	0.399991	0.530099	1.15556	0.0702944	0.253333	2.04078e-22
	404.974	251.584	0.622428	0.640476	0.198186	0.881753	0.00642055	1
	405.788	254.333	0.573763	0.170392	0.299253	0.473521	0.0133111	1
	414.663	281.508	0.189135	0.613843	0.792346	0.0350832	0.0415686	1
	399.506	236.33	0.140567	0.873617	0.899826	0.308919	0.054902	1
	414.663	281.508	0.167814	0.782103	0.445592	0.463213	0.0333333	1
	420.055	298.893	1.22451	0.406436	0.237608	0.871891	0.0583039	1
	420.055	298.893	0.0395937	0.90027	0.521075	0.099759	0.08	0.0258012
	409.986	266.619	0.709074	0.592993	2.00074	0.132446	0.0293758	1
	417.117	290.187	0.00689137	0.976483	0.118002	0.61379	0.0156863	1
	394.732	224.346	0.130543	0.627343	0.538901	0.0457797	0.0177165	1
	414.663	281.508	0.513826	0.000369368	0.311931	0.0285618	0.00361011	1
	400.452	239.783	0.204251	0.434209	0.221674	0.396076	0.00862745	1
	401.304	242.567	0.532765	0.259428	0.0883205	0.851562	0.123137	0.0252351
	408.028	258.134	0.826311	0.00927466	0.167145	0.596765	0.122267	3.13388e-17
	408.028	258.134	2.71593	0.000411625	1.58435	0.0380361	0.0631579	0.0457358
	410.608	274.716	0.769335	0.366813	1.19011	0.163087	0.00647773	1
	413.136	291.165	2.13636	1.80301e-05	1.83775	0.000213274	0.123077	1.45485e-11
	413.731	294.842	0.535962	0.0360624	0.544038	0.0333719	0.0202429	1
	414.3	298.488	0.0951385	0.951837	0.0398615	0.97981	0.0825911	1
	414.957	302.679	0.281281	0.224444	0.312052	0.177878	0.0348178	1
	401.354	218.368	0.453946	0.399021	0.758112	0.15942	0.0153846	1
	415.525	306.239	0.0996711	0.871155	0.696162	0.257765	0.0299595	1
	416.086	309.729	0.0217979	0.956814	0.360965	0.370167	0.0048583	1
	419.205	327.75	3.63845	0.0346486	2.78789	0.105011	0.222672	1.73311e-05
	407.34	254.05	0.269763	0.305927	0.125792	0.632846	0.0121457	1
	405.885	245.088	0.448075	0.168389	1.26554	0.000118309	0.0299595	0.416701
	419.831	330.993	2.95169	0.0521586	1.67176	0.270197	0.0116897	1
	402.2	223.335	0.482619	0.407693	1.38738	0.0177583	0.0283401	0.091146
	405.885	245.088	0.237081	0.389692	0.291905	0.289721	0.0144435	1
	406.667	249.935	0.371528	0.742643	3.16319	0.00587382	0.307143	1.58538e-08
	417.936	320.555	1.25576	0.444652	0.436314	0.790246	0.0950119	1
	417.936	320.555	3.45484	4.45225e-06	1.29269	0.0771792	0.237931	5.68182e-09
	402.905	227.536	0.232659	0.337868	0.447235	0.0666234	0.0264386	1
	402.2	223.335	0.0521084	0.816233	0.356831	0.112239	0.0129555	1
	402.2	223.335	6.15285	2.77374e-13	2.2909	0.00475079	0.0178138	1
	402.905	227.536	0.284138	0.271831	0.47364	0.0674673	0.042915	1
	406.667	249.935	0.717949	0.123322	1.30344	0.0053454	0.0121457	1
	407.34	254.05	0.895412	0.0898737	1.67709	0.0015863	0.110121	4.45082e-07
	406.21	245.703	0.599784	0.519188	2.21688	0.01767	0.146559	0.074862
	417.969	313.926	0.0849091	0.6722	0.397965	0.0480187	0.0510121	1
	404.85	239.228	1.09614	0.130328	0.0361376	0.960149	0.111741	1
	409.716	264.903	0.0262796	0.863826	0.0581649	0.704271	0.0259109	0.177931
	416.472	305.108	0.110809	0.783307	0.203031	0.614386	0.054251	0.884064
	416.472	305.108	0.205496	0.457429	0.344069	0.21407	0.0046729	1
	411.831	277.932	0.333013	0.737519	0.243846	0.806135	0.011336	1
	407.988	255.414	0.0766837	0.413082	0.118594	0.205923	0.0137652	1
	411.381	274.306	0.0311835	0.75993	0.174041	0.0890823	0.0993184	7.41358e-11
	411.381	274.306	0.234428	0.0334149	0.0481535	0.659955	0.0191304	1
	410.94	271.171	0.218271	0.48095	0.545618	0.078741	0.0153846	1
	413.016	284.049	0.748923	0.0668737	0.611423	0.134281	0.0315789	1
	414.59	293.14	0.857688	0.0924432	1.3187	0.00990669	0.0210526	1
	414.59	293.14	0.469602	0.358596	0.711824	0.164425	0.0218623	1
	415.721	299.108	0.809612	0.0133766	0.953722	0.00363354	0.0194332	1
	416.109	302.13	0.0982185	0.890846	0.587663	0.411837	0.0558704	0.00135472
	416.109	302.13	1.4119	0.0187269	0.606342	0.310916	0.0704453	1.25519e-06
	416.109	302.13	2.07306	2.63408e-06	0.0938892	0.828519	0.042915	1
	415.64	227.905	0.0491507	0.91039	0.0064049	0.988298	0.0291498	1
	422.716	254.495	0.275253	0.453701	0.37192	0.311532	0.0121457	1
	423.722	257.844	0.172828	0.695621	0.589773	0.182422	0.0882591	4.7164e-07
	424.755	261.125	0.21145	0.722785	0.662439	0.266852	0.0518219	1
	424.755	261.125	0.146678	0.528156	0.0266555	0.908703	0.0744939	0.000202511
	425.782	264.453	0.202859	0.792501	0.0839696	0.913285	0.0518219	1
	426.799	267.722	1.01731	0.00341253	0.660361	0.0563631	0.0834008	0.0103599
	427.722	270.465	0.602953	0.233905	0.53712	0.288853	0.0874494	0.0141767
	428.72	273.633	0.500613	0.267812	1.06605	0.0186977	0.0947368	1.30713e-06
	430.295	279.92	0.310005	0.23442	0.305828	0.24077	0.00890688	1
	416.145	230.862	1.18834	0.000889978	0.0130448	0.970638	0.0380567	1
	430.295	279.92	1.9811	5.78025e-09	1.61915	1.57241e-06	0.0696356	0.031331
	431.285	283.008	0.159569	0.695284	0.106513	0.793725	0.00323887	1
	432.28	286.055	1.04146	0.0734619	1.53798	0.0084065	0.00809717	1
	432.28	286.055	0.446737	0.493191	1.55424	0.0175945	0.0340081	1
	432.28	286.055	0.13304	0.8789	0.0347382	0.968265	0.0842105	0.0584739
	433.272	289.055	0.0871613	0.731038	0.580339	0.0226483	0.065587	0.0841588
	433.272	289.055	1.5399	0.00502602	0.0474008	0.930746	0.0218623	1
	434.166	291.636	0.834271	0.0647204	0.972673	0.031437	0.0153846	1
	417.139	234.375	0.173367	0.705493	0.0761452	0.868156	0.0348178	0.0427265
	435.147	294.594	2.18416	0.0084973	3.36777	5.64628e-05	0.0404858	0.0660832
	436.096	297.488	0.25676	0.662111	0.318149	0.588206	0.0178138	1
	436.668	300.453	0.386624	0.413586	1.13468	0.0168609	0.00323887	1
	437.604	303.352	0.457188	0.307829	0.404688	0.366607	0.000809717	1
	437.604	303.352	1.26401	0.107512	1.00151	0.201874	0.00404858	1
	438.563	306.195	0.337133	0.658992	0.4637	0.543921	0.0275304	1
	439.435	308.598	0.205868	0.805441	0.122187	0.883767	0.017004	1
	441.312	314.226	0.243621	0.597168	0.791379	0.0867098	0.0145749	1
	417.139	234.375	0.545785	0.608285	0.971341	0.361914	0.0582996	3.01224e-05
	442.261	316.935	0.0592307	0.846784	0.047564	0.876691	0.00890688	1
	442.261	316.935	0.392298	0.0577917	0.220202	0.285931	0.0048583	1
	442.261	316.935	0.237608	0.693747	0.651281	0.280832	0.0315789	1
	443.188	319.654	1.37448	0.157612	1.56691	0.107352	0.00566802	1
	443.188	319.654	0.557118	0.128987	0.473715	0.196527	0.048583	1
	443.682	322.421	0.252601	0.325516	0.172122	0.502717	0.00566802	1
	443.682	322.421	0.0343933	0.953252	0.297551	0.612107	0.048583	1
	419.212	241.287	0.643451	0.023135	0.327383	0.246395	0.0202429	1
	428.72	273.633	2.2342	0.00104508	0.629761	0.351619	0.0477733	1
	429.724	276.774	0.674362	0.170356	0.240638	0.624206	0.0631579	0.00715957
	431.285	283.008	1.39284	0.00945564	2.06271	0.000134147	0.0518219	0.538774
	428.72	273.633	0.190534	0.360499	0.485855	0.0201729	0.00404858	1
	428.72	273.633	0.498841	0.247773	0.259771	0.546946	0.00566802	1
	428.72	273.633	0.246057	0.28728	0.128943	0.576525	0.00158228	1
	425.782	264.453	1.80686	0.0194319	1.81981	0.0185856	0.0987854	5.06454e-06
	418.179	237.792	0.814145	0.0664653	0.386688	0.382375	0.0445344	0.0238864
	417.139	234.375	0.254887	0.561494	0.567891	0.196274	0.0153846	1
	417.139	234.375	0.24008	0.336517	0.0948783	0.70365	0.0119904	1
	420.208	244.71	0.0864338	0.777799	0.272733	0.373518	0.0307692	1
	421.212	248.144	6.74449	2.0383e-13	2.84866	0.00129804	0.0842105	0.0926443
	422.144	251.103	0.47534	0.0140295	0.536326	0.00563998	0.0348178	1
	392.705	230.613	0.107111	0.694115	0.529556	0.0525393	0.00728745	1
	406.506	258.65	0.783993	0.525591	0.854548	0.489043	0.0421053	1
	409.81	265.922	2.10884	0.0173952	0.0375498	0.966067	0.0825911	2.24183e-08
	413.181	272.534	0.210337	0.84935	3.1145	0.00519161	0.102024	0.0910003
	416.497	279.67	0.391453	0.613062	0.215064	0.781108	0.0615385	1
	416.497	279.67	0.218994	0.568903	0.142883	0.710089	0.0097166	1
	419.886	286.132	0.687758	0.0195618	0.0185913	0.949457	0.0105263	1
	422.008	289.995	0.0385032	0.984432	9.15295	5.1022e-06	0.0437247	1
	423.746	293.193	0.217571	0.182887	0.160484	0.325564	0.0218623	1
	425.444	296.331	1.98143	0.159206	5.60754	8.13763e-05	0.0226721	1
	430.443	306.132	0.302515	0.813706	1.01276	0.430379	0.0105263	1
	394.352	234.034	1.4298	0.00334307	1.14603	0.0183845	0.00242915	1
	432.172	309.173	1.88374	0.00231785	0.781817	0.203318	0.0493927	0.0108271
	433.837	312.201	0.545544	0.282239	0.889711	0.0799521	0.00404858	1
	435.451	315.697	1.07812	0.29149	2.63827	0.0101737	0.0348178	0.0178634
	437.173	318.704	0.245057	0.712347	0.578112	0.384641	0.0348178	1
[truncated: 448 more rows]

## Sheet: Fig 2f
Data for spatial map	CCF_X	CCF_Y	stimulus selectivity	p value for sig. stimulus sel.	choice selectivity	p value for sig. choice sel.	licking modulation	p value for licking mod.			Data for histogram summary	Lateral from midline (mm)	Frac. Stimulus sel. Cell at each location	Frac. Choice sel. Cell at each location	Frac. Licking mov. Cell at each location
	437.662	242.594	NaN	NaN	NaN	NaN	0.154967	0.54843				1.9	0.0232558	0.0697674	0.571429
	437.489	254.379	NaN	NaN	NaN	NaN	0.215661	1.32141e-08				1.7	0.0604839	0.0967742	0.505967
	437.175	258.179	NaN	NaN	NaN	NaN	0.0782866	0.000350195				1.5	0.0701299	0.145455	0.458658
	436.082	281.817	NaN	NaN	NaN	NaN	0.263505	5.63527e-12				1.3	0.0798479	0.155894	0.387833
	444.958	222.876	NaN	NaN	NaN	NaN	0	1				1.1	0.0787879	0.0545455	0.256849
	431.175	239.531	NaN	NaN	NaN	NaN	0.658456	1.89267e-64				0.9	0.0458716	0.0458716	0.277027
	434.294	266.009	NaN	NaN	NaN	NaN	0.170122	9.4367e-13
	434.352	268.757	NaN	NaN	NaN	NaN	1.11632	1.10389e-130
	435.073	277.257	NaN	NaN	NaN	NaN	0.0274696	1
	435.876	296.843	NaN	NaN	NaN	NaN	0.190244	8.91159e-11
	435.823	299.445	NaN	NaN	NaN	NaN	0.0279549	1
	436.208	307.559	NaN	NaN	NaN	NaN	0.156698	9.63279e-07
	436.109	310.145	NaN	NaN	NaN	NaN	0.0542986	1
	431.175	239.531	NaN	NaN	NaN	NaN	0.14763	3.55055e-14
	426.29	256.207	NaN	NaN	NaN	NaN	0.0623441	1.04691e-10
	426.29	256.207	NaN	NaN	NaN	NaN	0.0651408	0.0148395
	431.482	276.762	NaN	NaN	NaN	NaN	0.0136847	1
	431.974	279.093	NaN	NaN	NaN	NaN	0.20319	1.06425e-12
	431.974	279.093	NaN	NaN	NaN	NaN	0.157182	0.00292413
	432.467	281.141	NaN	NaN	NaN	NaN	0.185656	0.00103463
	433.881	288.307	NaN	NaN	NaN	NaN	0.141991	0.000315908
	434.334	290.748	NaN	NaN	NaN	NaN	0.0730388	1
	436.464	300.062	NaN	NaN	NaN	NaN	0.0428336	1
	436.893	302.529	NaN	NaN	NaN	NaN	0.0739394	0.683742
	437.715	307.461	NaN	NaN	NaN	NaN	0.11563	6.30651e-13
	438.97	314.952	NaN	NaN	NaN	NaN	0.0458716	1
	439.34	317.098	NaN	NaN	NaN	NaN	0.208117	1.94154e-07
	439.34	317.098	NaN	NaN	NaN	NaN	0.02781	1
	440.082	322.128	NaN	NaN	NaN	NaN	0.00598802	1
	440.854	327.208	NaN	NaN	NaN	NaN	0.233843	4.32648e-20
	441.158	329.737	NaN	NaN	NaN	NaN	0.124679	6.59365e-05
	441.158	329.737	NaN	NaN	NaN	NaN	0.0443975	1
	430.638	236.607	NaN	NaN	NaN	NaN	0.0757895	1
	433.695	260.177	NaN	NaN	NaN	NaN	0.0246727	1
	431.439	242.398	NaN	NaN	NaN	NaN	0.047619	1
	433.036	254.559	NaN	NaN	NaN	NaN	0.772178	1.82301e-69
	433.583	257.341	NaN	NaN	NaN	NaN	0.0777262	1
	442.111	260.203	NaN	NaN	NaN	NaN	0.0593286	0.00430205
	441.309	268.822	NaN	NaN	NaN	NaN	0.0073193	1
	440.702	273.119	NaN	NaN	NaN	NaN	0.0245515	1
	440.702	273.119	NaN	NaN	NaN	NaN	0.0679868	0.000927588
	440.54	277.307	NaN	NaN	NaN	NaN	0.032992	1
	438.288	309.271	NaN	NaN	NaN	NaN	0.0129765	1
	437.765	313.977	NaN	NaN	NaN	NaN	0.0724547	0.00424479
	435.247	228.262	NaN	NaN	NaN	NaN	0.00153022	1
	434.783	260.982	NaN	NaN	NaN	NaN	0.0216086	1
	434.759	277.235	NaN	NaN	NaN	NaN	0.647101	3.3663e-85
	434.361	281.409	NaN	NaN	NaN	NaN	0.517544	2.66192e-28
	434.361	281.409	NaN	NaN	NaN	NaN	2.30954	1.70471e-55
	434.361	281.409	NaN	NaN	NaN	NaN	0.306884	1.62635e-11
	434.358	285.262	NaN	NaN	NaN	NaN	0.269017	1.00041e-05
	434.36	289.019	NaN	NaN	NaN	NaN	0.102225	0.00104032
	434.06	293.176	NaN	NaN	NaN	NaN	0.0485893	1
	434.048	296.952	NaN	NaN	NaN	NaN	0.476058	2.02525e-33
	444.835	232.215	NaN	NaN	NaN	NaN	0.00754717	1
	433.917	304.617	NaN	NaN	NaN	NaN	0.70158	2.36843e-90
	433.561	308.295	NaN	NaN	NaN	NaN	0.023175	1
	431.965	327.187	NaN	NaN	NaN	NaN	0.042173	1
	431.236	330.715	NaN	NaN	NaN	NaN	0.204772	5.50724e-30
	444.835	232.215	NaN	NaN	NaN	NaN	0.0244698	1
	444.559	236.045	NaN	NaN	NaN	NaN	0.00783972	1
	444.559	236.045	NaN	NaN	NaN	NaN	0.0595432	0.146921
	443.915	240.008	NaN	NaN	NaN	NaN	0.0116054	1
	403.103	244.248	NaN	NaN	NaN	NaN	0.0219058	1
	403.924	248.483	NaN	NaN	NaN	NaN	0.0503282	1
	407.242	268.942	NaN	NaN	NaN	NaN	0.322404	1.15594e-11
	407.596	272.73	NaN	NaN	NaN	NaN	0.310989	5.86524e-11
	409.406	284.655	NaN	NaN	NaN	NaN	0.0164835	1
	410.041	288.634	NaN	NaN	NaN	NaN	0.21105	1.31571e-21
	410.858	296.076	NaN	NaN	NaN	NaN	0.205882	0.490599
	433.085	241.003	NaN	NaN	NaN	NaN	0.0165746	1
	434.986	253.022	NaN	NaN	NaN	NaN	0.0120746	1
	435.973	261.876	NaN	NaN	NaN	NaN	0.0762431	1
	436.853	267.613	NaN	NaN	NaN	NaN	0.176149	5.67267e-07
	438.08	279.451	NaN	NaN	NaN	NaN	0	1
	436.853	267.613	NaN	NaN	NaN	NaN	0.0729167	1
	437.7	276.419	NaN	NaN	NaN	NaN	0.00331126	1
	398.216	209.494	NaN	NaN	NaN	NaN	0.00876232	1
	418.003	273.556	1.08625	0.0217193	0.291952	0.534096	0.0492041	1
	418.432	277.029	0.858814	0.207173	1.29151	0.0586463	0.0115108	1
	418.003	273.556	6.26097	0.0231719	4.63646	0.0914649	0.193966	0.890735
	418.51	280.245	NaN	NaN	NaN	NaN	0.00830565	1
	418.918	283.362	0.0855128	0.956066	0.186923	0.904149	0.0906475	1
	427.326	249.373	1.52285	0.149455	1.51562	0.151367	0.0424028	1
	427.469	251.902	0.238381	0.447831	0.482772	0.125618	0.0286225	1
	428.229	265.17	0.493991	0.0768497	0.0132222	0.962039	0.50885	5.18405e-23
	413.639	237.697	0.784697	0.0228883	0.0326106	0.924039	0.0552239	1
	428.229	265.17	2.90229	0.0337167	6.40961	4.99758e-06	0.402635	6.35066e-19
	428.554	267.82	0.18137	0.622949	1.24262	0.000932823	0.0387481	1
	431.49	292.077	0.331498	0.832492	5.66209	0.000399602	0.0192308	1
	433.343	310.861	2.95327	0.00390409	0.700573	0.488124	0.286136	2.38068e-06
	431.085	286.387	0.554603	0.26144	1.51614	0.00243818	0.00298954	1
	431.114	289.031	0.83334	0.500758	1.61858	0.191856	0.0248902	1
	413.857	240.535	11.8597	0.0156069	5.65777	0.245269	1.23324	3.08618e-40
	415.418	249.322	0.400547	0.153376	0.208239	0.456863	0.841874	8.00317e-30
	415.418	249.322	0.226657	0.60452	0.467042	0.286558	0.30303	7.69072e-15
	416.476	257.951	NaN	NaN	NaN	NaN	0.135036	1
	416.729	261.279	2.91628	0.122548	2.94911	0.118425	0.00146628	1
	416.729	261.279	2.30926	0.0217864	1.86054	0.0637733	0.248921	7.28371e-08
	406.958	247.804	NaN	NaN	NaN	NaN	0.0205011	1
	411.27	296.944	NaN	NaN	NaN	NaN	0.0617849	1
	411.312	299.736	NaN	NaN	NaN	NaN	0.909931	1.25847e-14
	411.749	305.398	NaN	NaN	NaN	NaN	0.301149	0.01267
	412.39	323.771	NaN	NaN	NaN	NaN	0.016055	1
	418.556	281.254	NaN	NaN	NaN	NaN	0.0295455	1
	419.249	286.204	NaN	NaN	NaN	NaN	0.00452489	1
	419.686	288.441	NaN	NaN	NaN	NaN	0.0502283	1
	424.244	322.425	NaN	NaN	NaN	NaN	0.0252366	1
	407.75	258.493	NaN	NaN	NaN	NaN	0.551724	2.32016e-20
	409.003	271.674	NaN	NaN	NaN	NaN	0.325444	0.0132602
	416.146	266.474	NaN	NaN	NaN	NaN	0.148387	0.420682
	420.024	291.211	NaN	NaN	NaN	NaN	0.767981	2.25658e-07
	422.67	308.397	NaN	NaN	NaN	NaN	0.0101781	1
	423.246	313.138	NaN	NaN	NaN	NaN	0.12357	1
	408.399	264.86	NaN	NaN	NaN	NaN	0.0604651	1
	409.5	275.153	NaN	NaN	NaN	NaN	0.610619	6.13652e-12
	409.5	275.153	NaN	NaN	NaN	NaN	0.468531	4.36993e-17
	409.646	278.315	NaN	NaN	NaN	NaN	0.0162602	1
	410.314	287.714	NaN	NaN	NaN	NaN	0.466667	2.66704e-06
	406.373	226.443	0.0479488	0.866226	0.550827	0.0544024	0.418286	2.35818e-42
	424.307	289.048	0.780593	0.00955873	0.845282	0.00509521	0.0537757	1
	426.867	300.232	0.310752	0.651631	2.39117	0.000760462	0.115234	1
	429.321	310.75	0.0617958	0.948042	1.00585	0.289699	0.05	1
	430.314	314.302	0.241875	0.968792	4.31232	0.48582	0.213785	0.233862
	430.878	317.977	NaN	NaN	NaN	NaN	0.00288184	1
	431.789	321.575	6.61634	0.0890064	2.66688	0.491325	0.016092	1
	432.719	325.076	NaN	NaN	NaN	NaN	0.0774648	1
	433.619	328.67	NaN	NaN	NaN	NaN	0.114519	1
	433.619	328.67	NaN	NaN	NaN	NaN	0.134529	1
	411.619	242.517	0.605221	0.43385	0.474324	0.539486	0.0251716	1
	414.802	256.009	1.94089	0.00960194	1.21908	0.10154	0.198394	1.20561e-11
	414.802	256.009	0.218742	0.618462	0.830209	0.0600935	0.090389	0.00132383
	417.779	267.804	4.23688	0.0257424	7.18794	0.000192826	0.197489	3.15651e-10
	418.861	271.736	0.733944	0.473792	2.68389	0.0095143	0.168801	5.3329e-07
	421.539	283.833	2.06478	0.091175	0.138021	0.90968	0.0389462	1
	423.659	291.861	2.51116	0.58003	3.15801	0.48664	0.665468	1.18033e-23
	427.539	311.922	NaN	NaN	NaN	NaN	0.0373134	1
	415.927	255.882	0.184425	0.797534	0.484281	0.500805	0.00795455	1
	427.539	311.922	NaN	NaN	NaN	NaN	0.114504	1
	427.539	311.922	0.611055	0.281085	0.136323	0.809631	0.0382387	1
	428.462	315.759	1.38032	0.341017	1.88016	0.195209	0.127148	1
	429.342	319.427	0.0277567	0.979594	0.171987	0.874077	0.0366552	1
	431.298	330.467	0.515599	0.798622	1.12339	0.578444	0.425484	1.27771e-24
	432.884	337.536	1.92662	0.247756	1.89768	0.254901	0.0711009	1
	457.788	449.711	0.329644	0.697995	0.207943	0.806605	0.0034642	1
	410.476	239.274	NaN	NaN	NaN	NaN	0.00847458	1
	414.78	252.361	6.65162	0.000419676	1.10188	0.551158	0.0859729	1
	424.847	292.862	0.046495	0.857916	0.570971	0.0291799	0.0115607	1
	417.045	259.449	1.1458	0.736187	5.04884	0.139054	0.243816	0.0132531
	425.892	296.541	0.393591	0.579521	1.62564	0.0231787	0.0248869	1
	412.972	248.382	0.371795	0.386591	0.935897	0.031062	0.011583	1
	424.267	295.808	1.35086	0.210748	0.0127793	0.99053	0.522676	4.59099e-19
	425.294	300.232	0.42113	0.310566	0.0146611	0.971791	0.0393701	1
	430.808	326.825	1.10569	0.499794	0.362844	0.82463	0.0910138	0.0248358
	419.774	270.577	0.372548	0.681747	0.272023	0.764584	0.0650685	0.652703
	419.774	270.577	10.1705	5.91835e-07	13.077	3.66444e-10	0.0376283	1
	421.428	278.183	0.781609	0.404517	1.17206	0.211943	0.82448	4.62793e-22
	422.313	281.576	0.5807	0.351305	1.06703	0.0878325	0.401593	6.90223e-30
	424.307	289.048	0.174659	0.847021	0.459082	0.612223	0.004561	1
	478.761	223.007	NaN	NaN	NaN	NaN	0.00114025	1
	481.56	271.281	NaN	NaN	NaN	NaN	0.0146484	1
	481.69	274.601	NaN	NaN	NaN	NaN	0.0653207	1
	482.523	284.527	NaN	NaN	NaN	NaN	0.00265252	1
	483.015	287.803	NaN	NaN	NaN	NaN	0.0563107	1
	483.764	298.132	NaN	NaN	NaN	NaN	0.0250723	1
	459.04	227.371	NaN	NaN	NaN	NaN	0.0581114	1
	459.04	227.371	NaN	NaN	NaN	NaN	0.184416	0.00017678
	459.867	230.336	NaN	NaN	NaN	NaN	0.0391459	1
	459.867	230.336	NaN	NaN	NaN	NaN	0.0272727	1
	459.867	230.336	NaN	NaN	NaN	NaN	0.0453074	1
	479.05	226.445	NaN	NaN	NaN	NaN	0.0441989	1
	463.016	246.704	NaN	NaN	NaN	NaN	0.00190658	1
	463.802	249.249	NaN	NaN	NaN	NaN	0.129126	1
	468.265	270.752	NaN	NaN	NaN	NaN	0.0269231	1
	469.061	273.258	NaN	NaN	NaN	NaN	0.00684932	1
	473.042	291.948	NaN	NaN	NaN	NaN	0.00840336	1
	473.042	291.948	NaN	NaN	NaN	NaN	0.00295858	1
	473.449	294.935	NaN	NaN	NaN	NaN	0.0193611	1
	474.425	300.17	NaN	NaN	NaN	NaN	0.055207	1
	479.565	244.153	NaN	NaN	NaN	NaN	0.00995025	1
	464.169	251.827	NaN	NaN	NaN	NaN	0.0115942	1
	479.014	229.895	NaN	NaN	NaN	NaN	0.0430108	1
	479.998	251.065	NaN	NaN	NaN	NaN	0.0106101	1
	480.459	257.889	NaN	NaN	NaN	NaN	0.0195122	1
	481.083	267.962	NaN	NaN	NaN	NaN	0.107185	1
	481.56	271.281	NaN	NaN	NaN	NaN	0.0405014	1
	378.059	192.842	NaN	NaN	NaN	NaN	0	1
	328.256	132.932	NaN	NaN	NaN	NaN	0	1
	331.505	158.37	NaN	NaN	NaN	NaN	0.130814	1
	379.133	150.872	NaN	NaN	NaN	NaN	0.0042735	1
	378.635	169.44	NaN	NaN	NaN	NaN	0.0960265	1
	378.126	188.773	NaN	NaN	NaN	NaN	0.055794	1
	381.928	324.399	NaN	NaN	NaN	NaN	0.00419287	1
	373.433	307.224	NaN	NaN	NaN	NaN	0.00860215	1
	373.433	307.224	NaN	NaN	NaN	NaN	0.0473118	1
	372.936	314.381	NaN	NaN	NaN	NaN	0.365385	1.97896e-07
	368.27	338.74	NaN	NaN	NaN	NaN	0.00225225	1
	367.327	345.131	NaN	NaN	NaN	NaN	0.0232558	1
	364.992	355.32	NaN	NaN	NaN	NaN	0	1
	384.518	337.201	NaN	NaN	NaN	NaN	0.213836	2.48947e-05
	372.283	317.724	NaN	NaN	NaN	NaN	0.132231	1
	383.614	333.776	NaN	NaN	NaN	NaN	0.298246	9.82273e-06
	372.266	283.772	NaN	NaN	NaN	NaN	0.166329	0.00017347
	373.405	290.572	NaN	NaN	NaN	NaN	0.10101	0.0883305
	374.003	300.662	NaN	NaN	NaN	NaN	0.105263	0.244254
	481.538	245.004	NaN	NaN	NaN	NaN	0.166667	6.31261e-07
	487.825	258.119	NaN	NaN	NaN	NaN	0.010989	1
	488.239	285.917	NaN	NaN	NaN	NaN	0.348993	6.2101e-16
	488.754	309.223	NaN	NaN	NaN	NaN	0.00545256	1
	488.481	314.492	NaN	NaN	NaN	NaN	0.00218103	1
	487.882	255.76	NaN	NaN	NaN	NaN	0.0140187	1
	481.538	245.004	NaN	NaN	NaN	NaN	0.0461538	1
	481.297	255.858	NaN	NaN	NaN	NaN	0.0751634	3.30344e-05
	481.123	271.663	NaN	NaN	NaN	NaN	0.0404372	1
	481.17	306.723	NaN	NaN	NaN	NaN	0.0229008	1
	487.704	248.68	NaN	NaN	NaN	NaN	0.0883191	1
	487.622	251.01	NaN	NaN	NaN	NaN	0.0249187	1
	451.604	228.933	NaN	NaN	NaN	NaN	0.0359116	0.0250958
	451.351	234.728	NaN	NaN	NaN	NaN	0.0360531	1
	450.409	274.341	NaN	NaN	NaN	NaN	0.213547	1.95482e-19
	450.404	285.38	NaN	NaN	NaN	NaN	0.0129032	1
	461.714	243.014	NaN	NaN	NaN	NaN	0.00905797	1
	418.05	218.523	6.20456	3.58329e-09	0.963816	0.337886	0.0586103	1
	417.482	261.062	1.2379	0.179484	1.57842	0.0874278	0.0774863	1.20316e-05
	417.364	263.868	0.135804	0.895779	0.0456595	0.964869	0.183038	0.0277794
	418.493	300.939	1.46638	0.00195663	0.64033	0.171996	0.0705089	1.83762e-06
	421.667	224.971	0.0455486	0.868904	0.171344	0.534863	0.0330424	4.24202e-08
	420.479	229.132	0.398894	0.0643387	0.543125	0.0120952	0.00182815	1
	419.541	232.928	0.184275	0.676321	0.662313	0.134513	0.00304507	1
	413.695	266.287	0.153126	0.48752	0.311015	0.159309	0.21917	8.6118e-19
	413.05	270.651	0.568804	0.13721	0.0601721	0.874717	0.0860606	0.0310738
	417.282	234.146	0.570932	0.594755	1.17677	0.273451	0.149045	2.81147e-09
	413.05	270.651	0.0258993	0.937998	0.39631	0.234781	0.00250313	1
	412.54	274.261	0.470233	0.747001	0.621332	0.669953	0.165648	1.02769e-08
	409.462	294.988	2.57431	0.257478	1.35106	0.551839	0.269091	3.07379e-12
	407.828	304.431	1.52698	0.106749	1.59638	0.0918397	0.0270603	1
	407.828	304.431	0.676022	0.301653	0.325279	0.618823	0.0235223	1
	407.357	307.329	0.236264	0.554686	0.423077	0.291357	0.0350877	1
	406.767	310.749	0.0811914	0.611385	0.23908	0.135598	0.00662651	1
	406.327	313.561	0.336973	0.365268	0.296511	0.425505	0.0585842	0.000991905
	417.225	266.792	1.09686	0.446682	0.427397	0.766697	0.310552	4.28855e-16
	417.514	274.971	0.211127	0.233414	0.0368484	0.834962	0.104722	5.50403e-10
	418.322	285.56	1.05601	0.13156	1.62256	0.0210048	0.0172308	1
	416.328	249.792	0.144436	0.379769	0.474419	0.00426886	0.0288344	0.309449
	414.271	262.497	0.639864	0.202368	0.604352	0.228453	0.157152	8.01537e-08
	412.08	277.724	0.535992	0.194527	0.475263	0.249795	0.0493442	1
	410.545	288.242	0.0879425	0.940097	0.493318	0.673422	0.104904	1
	409.462	294.988	1.49823	0.0247691	0.0588104	0.929323	0.235186	3.17109e-16
	417.059	237.235	0.967349	0.296296	1.17918	0.203285	0.11635	0.000131242
	408.351	301.533	0.0411718	0.935382	0.0990827	0.845312	0.317705	1.62942e-29
	417.249	243.323	1.14466	0.169993	1.09911	0.187546	0.0114183	1
	417.249	243.323	2.58477	0.041442	2.65562	0.0362283	0.0590796	1
	417.476	249.322	0.751036	0.105417	0.374615	0.41813	0.0599135	1
	417.216	255.307	0.203524	0.620751	0.0155539	0.969827	0.0798005	1.11293e-08
	417.333	252.291	0.018799	0.956241	0.678863	0.0486561	0.121068	4.20186e-08
	446.237	218.929	2.20605	7.52962e-05	0.348532	0.524615	0.0574338	1.13937e-07
	445.329	260.268	0.389742	0.174526	0.242251	0.398096	0.00442834	1
	445.329	260.268	0.306558	0.415325	0.883481	0.0195435	0.00123508	1
	445.298	266.353	2.13225	0.00233366	1.27648	0.0665887	0.00273437	1
	445.292	278.493	0.299759	0.244873	0.00618469	0.980829	0.287068	6.64413e-36
	445.066	281.532	0.104358	0.9606	2.57114	0.224314	0.00559105	1
	445.264	293.648	0.0653042	0.957774	0.00287765	0.998138	0.0241202	1
	422.077	208.23	0.484347	0.0919629	0.059051	0.83639	0.00899032	1
	419.659	215.467	0.538757	0.221696	0.506414	0.2506	0.00429855	1
	418.205	221.446	1.70029	0.0200061	1.34516	0.0651097	0.212318	6.41473e-42
	416.298	230.627	1.5169	0.0119021	0.561485	0.348953	0.301097	1.63016e-40
	415.579	233.865	4.15831	0.140976	5.46251	0.0535414	0.294118	1.46658e-16
	414.892	237.249	0.984054	0.00198522	0.462201	0.143034	0.244668	2.13533e-17
	414.776	240.716	2.0753	0.00342564	2.04296	0.00395232	0.0708215	1
	414.071	244.878	2.45702	0.036134	3.04968	0.00948493	0.291872	1.67945e-58
	413.473	248.426	0.360272	0.500176	0.464293	0.385072	0.0258722	0.0334168
	411.895	265.182	0.0775916	0.915327	0.928746	0.204186	0.226285	3.03502e-16
	411.895	265.182	1.20631	0.00160831	0.175718	0.642281	0.00806452	1
	410.939	272.006	0.907777	0.613654	0.358826	0.841785	0.0829712	1
	411.043	274.947	2.87026	0.0532469	0.450682	0.760567	0.0412574	1
	410.217	280.65	0.519164	0.355685	0.0235342	0.966572	0.352442	8.475e-38
	410.328	283.46	0.163666	0.70753	0.879166	0.0447896	0.418577	2.91035e-45
	410.328	283.46	0.522116	0.554342	0.0338285	0.96943	0.186147	4.62266e-29
	408.243	301.995	0.818575	0.13035	0.923558	0.0880914	0.00883534	1
	446.045	221.811	0.128798	0.737851	0.307994	0.42377	0.0138231	1
	445.928	239.323	2.00951	0.0119173	2.20969	0.00577139	0.000911162	1
	445.928	239.323	1.61972	0.00849685	1.02208	0.0948317	0.0758368	7.2003e-07
	445.142	287.582	0.605384	0.137133	0.909039	0.0262487	0.00637312	1
	413.403	251.859	0.841198	0.142659	0.686478	0.231196	0.0717069	0.0158983
	412.878	255.302	0.340004	0.299639	0.116289	0.722497	0.00686869	1
	412.36	258.739	0.208383	0.485345	0.437404	0.143775	0.0240424	1
	408.667	297.034	1.39763	0.0294562	1.00709	0.115745	0.092812	1
	445.849	245.302	5.61099	6.22365e-05	3.08301	0.0259055	0.0097924	1
	445.531	248.282	2.1314	0.000909195	0.623531	0.326399	0.0019755	1
	445.449	254.206	5.95519	0.0474604	0.629137	0.833422	0.0711579	0.00861453
	445.612	257.271	0.0782168	0.866144	0.298531	0.520182	0.00284206	1
	476.442	198.205	2.35774	0.073087	3.29314	0.012564	0.0336197	1
	476.727	230.773	0.0911007	0.915908	0.241602	0.779473	0.0451018	8.673e-05
	476.663	237.937	0.772142	0.178785	0.657346	0.251877	0.0918699	0.158318
	476.663	237.937	0.942606	0.400736	0.306512	0.784533	0.0907387	0.00693861
	476.661	241.352	0.686656	0.296321	1.91689	0.00379732	0.0219608	1
	477.186	251.883	0.943509	0.209955	0.399593	0.59477	0.0101493	1
	477.254	255.732	0.303682	0.656848	0.788151	0.249514	0.014554	1
	476.53	194.848	1.98105	0.0372713	0.335567	0.722764	0.328083	3.78481e-29
	477.585	269.464	0.610052	0.472489	0.328987	0.698331	0.00627451	1
	478.418	279.81	0.174444	0.809066	0.810539	0.262122	0.0456776	2.12027e-07
	479.336	296.791	0.742304	0.667251	1.08462	0.529979	0.0411019	1
	479.379	300.389	0.76457	0.0934022	0.498298	0.27344	0.00191424	1
	476.774	204.567	0.59263	0.423687	0.664766	0.369571	0.0981804	0.00145361
	463.757	247.035	2.11779	0.0459105	0.870379	0.410452	0.0115801	1
	476.575	209.45	0.190832	0.599583	0.950447	0.00994095	0.00209644	1
	460.737	257.517	2.80626	0.227149	3.53111	0.128909	0.00570994	1
	454.601	283.067	0.0439955	0.955654	0.800886	0.312146	0.0417112	1
	453.838	286.804	0.0154207	0.970155	0.469529	0.25537	0.0015121	1
	453.272	289.985	0.399433	0.350575	0.384591	0.368735	0.0187956	1
	452.601	293.649	0.922248	0.00323564	0.315739	0.309778	0.0130518	1
	451.467	301.014	0.643383	0.413182	0.214389	0.784978	0.00388048	1
	450.581	307.797	0.191163	0.640451	1.00477	0.0146432	0.0462121	7.42998e-05
	476.506	212.774	0.943269	0.00167205	0.302243	0.309042	0.0208889	0.0663683
	476.359	220.061	0.669185	0.128564	0.292353	0.505778	0.0841202	4.94558e-12
	476.442	216.185	0.532433	0.376847	0.284874	0.636128	0.0174749	1
	476.297	223.428	1.94132	0.201902	0.248033	0.870278	0.132018	2.3003e-17
	476.245	226.768	0.177341	0.635648	0.747998	0.0468691	0.00744417	1
	476.691	234.161	11.0972	0.000109122	7.79839	0.00615565	0.113992	4.0313e-14
	455.803	255.303	1.3853	0.0336656	2.21747	0.000798985	0.205651	1.06237e-22
	455.113	258.329	0.629308	0.77232	0.750645	0.730015	0.350451	5.28013e-27
	450.714	287.212	0.327432	0.802533	0.31432	0.810285	0.160026	2.3453e-10
	464.425	223.026	1.70101	0.0042323	0.250477	0.669033	0.00264375	1
	464.093	228.764	1.23151	0.48163	0.352388	0.840153	0.0202864	1
	461.467	233.57	1.05776	0.454797	0.718903	0.611253	0.0994865	0.000633055
	463.718	237.588	1.11305	0.277495	1.4984	0.144466	0.00463269	1
	463.408	243.986	0.0652419	0.916647	0.728644	0.24412	0.0178412	1
	463.26	246.973	0.955458	0.635029	2.70371	0.180477	0.0289757	1
	463.26	246.973	0.825286	0.197415	0.858146	0.180288	0.00717131	1
	463.155	250.004	0.481586	0.676346	0.143414	0.901036	0.0040107	1
	462.89	256.141	0.292953	0.875315	1.51836	0.416784	0.00387597	1
	460.627	236.534	2.33907	0.205073	0.956387	0.603469	0.162467	1.10679e-14
	462.517	275.134	0.952547	0.419997	1.55132	0.189938	0.00933416	1
	462.501	278.221	3.76287	0.383003	3.28258	0.446488	0.00191205	1
	462.557	288.101	3.07785	0.185746	0.385544	0.867884	0.0293233	1
	452.725	271.192	1.14561	0.616743	0.965401	0.673171	0.162837	1.35711e-05
	458.036	246.11	1.55783	0.329332	3.48369	0.030287	0.0102828	1
	456.514	252.236	1.081	0.387047	1.74096	0.16452	0.0588988	1
	471.385	230.508	0.575702	0.457426	0.614164	0.427975	0.0174691	1
	468.222	241.874	3.12927	0.000926914	0.404915	0.664049	0.00603448	1
	465.81	253.453	1.02701	0.111511	0.687271	0.286051	0.000437637	1
	467.425	244.88	3.92407	0.0502253	0.198794	0.920163	0.0107527	1
	499.419	239.014	7.30205	0.234789	2.77487	0.650346	0.144633	1
	465.186	256.495	2.19109	0.0407812	0.460317	0.665796	0.00131119	1
	464.594	259.527	0.43956	0.638702	1.12546	0.23001	0.0129422	1
	463.541	265.627	1.72443	0.389446	1.72443	0.389446	0.0154867	1
	463.501	268.682	0.00216541	0.99223	0.14527	0.513798	0.00630063	1
	461.557	286.828	0.0433203	0.902328	0.482881	0.173295	0.180286	1.9069e-16
	461.795	289.957	6.85333	5.78378e-05	0.467186	0.779705	0.08359	0.0465984
	497.485	246.952	1.80379	0.429598	2.7754	0.224831	0.37001	4.21123e-12
	496.724	249.386	NaN	NaN	NaN	NaN	0.0241636	1
	496.724	249.386	0.03663	0.687374	0.0274725	0.762772	0.0309811	1
	489.963	272.912	1.03051	0.414935	0.980738	0.437784	0.227501	5.58158e-16
	489.686	275.476	0.281494	0.788629	1.00056	0.341542	0.175729	4.30234e-10
	416.936	203.231	1.17736	0.521786	0.341874	0.852315	0.110682	1
	421.424	249.31	NaN	NaN	NaN	NaN	0.0884146	1
	421.424	249.31	0.114533	0.749218	0.656384	0.0678441	0.171504	4.29859e-09
	421.49	252.178	1.24294	0.00954872	0.593476	0.213498	0.0125	1
	421.49	252.178	5.13434	1.76481e-09	4.53071	8.59919e-08	0.0207612	1
	422.405	257.767	2.70665	0.00518789	1.94331	0.043958	0.0353501	1
	423.013	261.082	0.593061	0.127736	1.17398	0.00274684	0.0555188	0.535089
	416.936	203.231	NaN	NaN	NaN	NaN	0.0750552	1
	424.803	272.499	3.14133	0.00262965	0.752055	0.467606	0.166334	2.5502e-09
	409.867	243.334	0.782634	0.000723651	0.217519	0.342305	0.000669344	1
	409.51	245.841	0.0232105	0.930686	0.051857	0.845919	0.0476821	0.0596289
	409.52	259.631	0.0547744	0.649972	0.298633	0.0139107	0.0150721	0.174038
	411.208	271.517	2.56877	0.40457	2.14277	0.486694	0.823105	5.44663e-21
	411.747	274.654	0.915	0.379874	2.05788	0.0489801	1.65513	1.24303e-112
	411.208	271.517	1.48521	0.259836	2.31821	0.0799027	0.620155	1.45083e-19
	412.882	281.037	0.417697	0.576464	3.8485	5.23089e-07	0.0309822	1
	414.701	290.544	0.315416	0.484033	0.968096	0.0325065	0.319943	4.98138e-25
	416.936	203.231	1.22059	0.154084	0.862743	0.312714	0.0357569	1
	415.899	296.856	0.189121	0.62778	1.15488	0.00332745	0.201058	8.03661e-09
	417.034	303.075	0.347498	0.569872	3.00608	1.56187e-06	0.203753	5.18419e-06
	417.593	306.21	2.35404	0.0321007	0.448763	0.681517	0.4	9.90306e-15
	423.512	263.802	2.13007	0.589471	5.51896	0.164183	0.117229	1
	423.512	263.802	0.759841	0.209759	0.143945	0.811588	0.0249584	1
	412.33	277.856	0.712184	0.00182632	0.127897	0.57198	0.0403439	1
	413.505	284.206	0.766895	0.371004	2.26234	0.00871948	0.459677	1.65373e-39
	414.098	287.359	0.76202	0.295612	1.60463	0.0282269	0.0923803	1
	418.757	218.632	0.32111	0.0334752	0.0267158	0.858159	0.00129366	1
	419.832	231.829	1.76135	0.0127117	0.506704	0.470932	0.115359	1.98321e-05
	420.585	243.184	0.372596	0.0449262	0.289516	0.118593	0.000666667	1
	420.938	245.963	0.709374	0.196277	1.58363	0.00430655	0.0390805	1
	421.49	252.178	3.25002	0.0118864	7.12823	7.02432e-08	0.230769	4.8764e-12
	381.982	294.278	NaN	NaN	NaN	NaN	0.135266	1
	415.623	155.636	NaN	NaN	NaN	NaN	0.0674699	1
	406.389	174.438	NaN	NaN	NaN	NaN	0.275253	2.39234e-06
	387.799	187.952	NaN	NaN	NaN	NaN	0.0507614	1
	387.326	297.459	NaN	NaN	NaN	NaN	0.685	3.44348e-09
	381.67	301.744	NaN	NaN	NaN	NaN	0.444444	2.35431e-14
	387.409	195.534	NaN	NaN	NaN	NaN	0.142119	0.208476
	387.026	203.508	NaN	NaN	NaN	NaN	0.279188	0.0116082
	386.208	219.607	NaN	NaN	NaN	NaN	0.129114	1
	382.908	267.157	NaN	NaN	NaN	NaN	1.11162	1.0172e-12
	467.736	331.935	NaN	NaN	NaN	NaN	1.64379	1.9703e-25
	462.037	247.908	5.18681	0.195955	1.8022	0.650837	0.906542	1.0908e-13
	461.323	255.335	0.366415	0.760894	1.94609	0.110347	0.0324484	1
	460.286	266.163	0.192651	0.839008	0.293613	0.756904	0.0144509	1
	459.976	269.537	NaN	NaN	NaN	NaN	0.387324	1
	467.985	316.941	0.672734	0.425838	1.54361	0.0712978	0.0739645	1
	391.604	299.654	NaN	NaN	NaN	NaN	0.0805687	1
	397.162	290.074	NaN	NaN	NaN	NaN	0.0289855	1
	398.248	298.814	NaN	NaN	NaN	NaN	0.020202	1
	399.282	323.756	NaN	NaN	NaN	NaN	0.00526316	1
	392.655	290.042	NaN	NaN	NaN	NaN	0.0882353	1
	399.464	215.208	NaN	NaN	NaN	NaN	0.171875	1
	396.221	230.736	NaN	NaN	NaN	NaN	0.0052356	1
	389.704	314.978	NaN	NaN	NaN	NaN	0.0769231	1
	385.827	346.045	NaN	NaN	NaN	NaN	0.115183	1
	393.743	249.786	NaN	NaN	NaN	NaN	0.772093	0.000150267
	394.812	276.166	NaN	NaN	NaN	NaN	0.105263	1
	395.689	280.564	NaN	NaN	NaN	NaN	0.376963	0.222183
	473.47	236.112	0.173868	0.342048	0.0569011	0.755328	0.0122549	1
	474.846	248.269	1.35136	0.223286	0.192932	0.861447	0.0352941	1
	476.14	260.65	1.56174	0.19675	0.418574	0.728306	0.00475059	1
	476.329	263.287	0.253416	0.863593	0.724149	0.623665	0.00961538	1
	477.434	272.929	0.623913	0.512107	0.48655	0.609032	0.00726392	1
	471.9	246.795	0.97539	0.34991	0.219896	0.832735	0.00236407	1
	475.95	258.303	1.09791	0.17302	0.870958	0.278876	0.00947867	1
	470.749	232.323	0.268458	0.732965	0.44703	0.570153	0.0249307	1
	475.95	258.303	0.698815	0.773872	1.70503	0.483767	0.0780488	1
	470.086	226.559	0.0871988	0.919036	0.925255	0.28237	0.135802	0.256401
	470.086	226.559	0.997903	0.709693	5.62473	0.0379432	0.232614	0.78881
	470.205	229.388	0.0295191	0.972516	2.12936	0.0144279	0.0449173	1
	471.031	238.025	0.0812035	0.872511	0.291965	0.564277	0.00274725	1
	477.52	222.224	0.19579	0.459843	0.0763992	0.772856	0.00572519	1
	485.15	246.381	0.918453	0.648076	0.662043	0.742107	0.0381125	1
	485.15	246.381	0.296703	0.782371	1.53846	0.153422	0.0204082	1
	492.204	266.297	3.66281	0.335259	10.8594	0.00474531	0.119643	1
	494.554	272.455	3.56743	0.200377	1.68043	0.545558	0.146259	1
	483.221	192.364	0.528019	0.695426	0.800769	0.552886	0.110024	1
	483.56	194.129	7.49068	0.0282768	4.10606	0.224829	0.0290323	1
	486.028	203.324	0.16655	0.699735	0.538578	0.213617	0.105747	0.00478843
	486.701	205.226	1.0234	0.150384	0.591231	0.404758	0.0488798	1
	486.701	205.226	0.102532	0.796469	0.0862147	0.828299	0.00468384	1
	487.364	209.091	0.00203167	0.995425	0.288567	0.415873	0.00337838	1
	491.509	264.155	0.721557	0.111542	0.362582	0.422489	0.244898	1.14861e-06
	488.041	210.911	0.160765	0.662156	0.286743	0.436205	0.0230415	1
	491.581	226.201	0.0589127	0.778086	0.121507	0.561282	0.0221328	1
	491.581	226.201	0.284433	0.753373	0.925459	0.307389	0.00171527	1
	495.275	243.479	0.407121	0.523706	0.065241	0.91856	0.0240964	1
	489.375	216.672	0.239912	0.713162	0.871712	0.183208	0.0127119	1
	475.002	211.705	0.11659	0.717577	0.279015	0.387273	0.0171429	1
	483.571	242.451	0.434578	0.635773	1.0756	0.242025	0.100885	0.014614
	490.856	262.336	1.21506	0.0111373	0.558445	0.238849	0	1
	487.036	207.278	0.0423309	0.864573	0.101929	0.681383	0	1
	489.375	216.672	0.0826821	0.833661	0.129063	0.743085	0	1
	477.004	219.985	0.115682	0.50138	0.0125228	0.941939	0.00171233	1
	481.365	234.303	1.19628	0.358617	3.40141	0.00973186	0.187394	0.0124633
	488.682	214.817	0.462029	0.31135	0.435407	0.339963	0.0380623	1
	405.844	204.457	0.751991	0.673173	2.10349	0.239262	0.00804598	1
	393.929	284.746	0.426379	0.34652	0.405012	0.371135	0.112544	1
	393.929	284.746	0.878982	0.078598	0.392385	0.429922	0.30742	1.44512e-15
	393.887	287.208	1.0084	0.317372	0.364462	0.717316	0	1
	393.887	287.208	1.3362	0.448507	0.604361	0.731498	0.220764	0.0032111
	393.587	289.249	0.762675	0.5282	1.11233	0.358067	0.0612009	1
	393.619	291.58	0.86587	0.438681	1.76233	0.116425	0	1
	393.27	296.003	1.16453	0.0928313	1.27137	0.0668408	1.1057	4.54749e-46
	392.948	300.101	0.0750291	0.827013	0.368347	0.284456	0.206294	1.13019e-16
	416.715	269.597	0.359848	0.76172	3.14443	0.00900666	0.136256	1
	414.082	248.755	0.348626	0.336845	0.731691	0.0459001	0.0369748	1
	416.917	272.489	0.190608	0.443621	0.11048	0.656747	0.110588	1
	417.066	274.985	0.469843	0.0540738	0.0696873	0.773408	0.261593	7.31489e-12
	417.409	280.434	1.11791	0.34664	2.56022	0.0324797	0.109741	0.0280987
	394.763	270.9	0.1571	0.204646	0.200806	0.105699	0.135714	0.000161936
	395.32	263.059	0.524476	0.104306	0.330225	0.304804	0.0188902	1
	395.32	263.059	0.833576	0.260466	4.21499	8.29462e-08	0.0245902	1
	395.026	265.834	0.263937	0.598461	0.21149	0.672982	0.0172612	1
	395.128	268.161	0.35305	0.296807	0.363733	0.282498	0.0191874	1
	427.577	255.85	0.10143	0.207859	0.220208	0.00700762	0.00123001	1
	426.982	262.823	0.132509	0.90742	0.890842	0.435236	0.034202	1
	426.038	274.595	1.85072	0.48638	1.97218	0.458305	0.136126	1
	425.746	279.125	0.14258	0.493178	0.0283605	0.891272	0.303754	7.51935e-09
	425.746	279.125	0.663156	0.308567	1.50717	0.0227213	0.035503	1
	425.799	281.331	0.351832	0.0415458	0.382601	0.0270564	0.184818	1.37968e-10
	425.799	281.331	0.870192	0.658702	9.5625	1.3421e-05	0.141538	0.0684457
	425.192	288.093	0.650949	0.0246671	0.178614	0.532951	0.0140485	1
	423.034	271.528	0.038832	0.772569	0.326665	0.0164946	0.079602	2.80328e-05
	424.913	292.523	0.312161	0.484617	3.13492	2.16385e-10	0.237611	2.07189e-14
	424.597	294.76	0.347756	0.513327	0.0753205	0.887197	0.0845921	1
	424.659	296.913	0.133167	0.97119	0.32435	0.929904	0.354399	0.00178024
	424.659	296.913	0.564255	0.200445	1.53479	0.00067771	0.00995025	1
	424.345	301.654	0.330642	0.591384	0.317287	0.60641	0.16129	0.641577
	424.118	306.004	4.26932	0.00242728	4.29968	0.00226655	0.408861	6.91701e-08
	423.851	308.21	0.238509	0.815464	1.81475	0.078924	0.054902	1
	426.773	282.227	0.122003	0.563042	0.405437	0.0565931	0.00247525	1
	423.666	312.484	5.25183	0.11934	5.57925	0.0982474	0.0269231	1
	417.938	259.446	0.843184	0.492962	1.01626	0.409104	0.0619048	1
	426.09	280.619	2.34823	0.0485058	1.98938	0.0937655	0.329253	7.12711e-09
	427.59	285.692	1.08186	0.238909	1.64479	0.076132	0.257485	1.48292e-08
	427.005	283.964	1.2133	0.619006	16.2144	1.33331e-09	0.305732	0.0010039
	427.59	285.692	0.746573	0.546701	2.4057	0.0540673	0.0305732	1
	428.165	287.664	0.774634	0.4994	1.41383	0.21931	0.253707	8.71037e-13
	429.266	291.058	1.32075	0.355018	0.0128337	0.992814	0.181704	8.32032e-05
	429.472	292.795	1.95207	0.122868	0.441722	0.72555	0.0765432	1
	431.46	299.95	1.74362	0.187064	1.40865	0.285779	0.197253	0.0098544
	424.876	290.291	0.0885854	0.856777	1.16325	0.0196478	0.184848	0.138496
	431.971	301.654	1.62721	0.390629	0.283302	0.880982	0.117128	0.113451
	428.052	244.296	0.171403	0.255754	0.248075	0.101161	0.303483	1.79444e-25
	427.237	258.139	2.19296	0.0635384	0.342002	0.768078	0.216981	8.30153e-05
	427.301	260.48	0.361561	0.835904	0.0230544	0.989461	0.075	1
	429.826	253.393	0.0935549	0.0724708	0.00146775	0.977343	0.00283019	1
	433.295	270.572	0.571543	0.369904	0.962568	0.133163	0.0583658	1
	434.441	275.275	1.00217	0.0964015	2.19221	0.000384653	0.00761905	1
	434.441	275.275	0.0925339	0.862554	0.343857	0.520437	0.148594	0.135083
	435.026	277.692	0.633338	0.662655	4.90181	0.00100145	0.236989	2.68919e-09
	438.437	297.081	0.0754111	0.742351	0.291801	0.205655	0	1
	413.773	257.579	0.0279116	0.948533	2.05204	6.35239e-06	0.00657895	1
	414.623	261.537	0.620858	0.0617346	0.503211	0.128877	0.000971817	1
	414.776	267.099	1.00125	0.0315401	0.660267	0.152847	0.00740741	1
	412.609	250.487	0.0891241	0.925511	3.03143	0.00205559	0.103286	0.100887
	415.156	270.343	1.41116	0.331889	0.81508	0.574595	0.313019	7.47286e-31
	414.714	264.388	0.46655	0.311063	0.407726	0.375731	0.0261438	1
	429.826	253.393	8.45311	0.00141071	1.15183	0.651188	0.0238971	1
	429.555	250.537	0.619712	0.323492	1.03894	0.0995587	0.079314	1
	431.127	258.208	1.09983	0.630775	12.5448	2.75435e-07	0.0744368	1
	431.371	260.655	3.81112	0.012896	3.57432	0.0194784	0.0381316	1
	432.58	265.46	0.196257	0.835206	0.665337	0.481136	0.0251163	1
	447.954	258.33	NaN	NaN	NaN	NaN	0.0332103	1
	437.588	206.663	NaN	NaN	NaN	NaN	0.0141988	1
	435.405	218.468	NaN	NaN	NaN	NaN	0.101933	0.00747135
	434.587	222.789	NaN	NaN	NaN	NaN	0.0453297	0.044844
	446.606	217.959	NaN	NaN	NaN	NaN	0.122402	0.0175916
	447.146	231.151	NaN	NaN	NaN	NaN	0.00420168	1
	447.804	254.964	NaN	NaN	NaN	NaN	0.0689655	1
	448.297	268.261	NaN	NaN	NaN	NaN	0.0446429	1
	411.469	313.69	2.51541	0.293549	7.50219	0.00204098	0.00613497	1
	431.363	249.191	1.01855	0.576131	5.94299	0.00134845	0.252615	2.17795e-10
	430.988	258.144	4.09699	0.13176	3.55626	0.190349	0.0426579	1
	431.053	261.169	2.54624	0.0196105	4.29886	0.000115363	0.116702	0.0333116
	430.698	267.098	2.12899	0.131059	2.1765	0.122745	0.96027	7.54836e-55
	415.548	255.635	4.25059	0.381628	0.507004	0.916734	0.378788	2.7396e-08
	425.898	220.618	0.933418	0.305942	1.53265	0.0937676	0.0498774	1
	434.535	214.515	0.88111	0.783379	1.78373	0.578091	0.129252	1
	431.06	264.153	1.7229	0.153543	2.79633	0.0214354	0.0947477	0.00153341
	416.618	251.97	1.74856	0.0329835	0.629058	0.439104	0.0957895	1
	415.548	255.635	3.22625	0.00059104	0.999021	0.275173	0.161326	0.00106633
	414.161	263.211	0.0468588	0.984801	1.32158	0.59133	0.00660066	1
	412.171	289.95	0.250567	0.675318	0.0485781	0.93525	0.0335821	1
	412.257	292.802	0.0506595	0.972264	2.90635	0.0475811	0.0213992	1
	411.713	310.637	1.67814	0.593205	12.7234	8.04573e-05	0.5064	1.35311e-30
	441.737	243.305	0	NaN	0	NaN	0.00220426	1
	394.258	261.639	NaN	NaN	NaN	NaN	0.406736	1.45161e-14
	394.215	266.124	NaN	NaN	NaN	NaN	0.483696	4.8985e-39
	394.25	268.048	NaN	NaN	NaN	NaN	0.560554	2.36242e-29
	394.25	268.048	2.77616	0.0175973	0.382178	0.742026	0.226827	1.87289e-07
	394.013	272.301	1.38488	0.0843171	1.35138	0.0919709	0.088785	0.623189
	396.039	249.97	NaN	NaN	NaN	NaN	0.085213	0.0482117
	443.552	266.232	1.60608	0.0706288	2.11927	0.0174016	0.212188	9.15262e-15
	442.232	253.791	NaN	NaN	NaN	NaN	0.0529801	0.17348
	442.232	253.791	0.638443	0.72382	1.30767	0.469455	0.266667	5.28866e-08
	442.501	257.13	2.67977	0.0478649	2.6995	0.0462637	0.0418605	0.344397
	442.823	260.39	4.13303	1.69559e-05	4.35246	6.22602e-06	0.388807	1.38536e-16
	444.444	272.265	0.152017	0.658063	0.206258	0.548253	0.0410142	1
	446.353	283.841	1.26809	0.268552	2.61258	0.0233369	0.307864	3.46028e-17
	407.63	222.016	NaN	NaN	NaN	NaN	0.139428	0.000474646
	407.754	266.051	0.0160256	0.994055	2.58013	0.233056	0.0628684	1
	407.545	269.146	NaN	NaN	NaN	NaN	0.0213033	1
	407.545	269.146	0.722302	0.829613	0.455208	0.892117	0.219194	0.00586945
	406.048	257.698	NaN	NaN	NaN	NaN	0.165468	1
	406.492	260.484	NaN	NaN	NaN	NaN	0.150538	1
	406.598	263.699	NaN	NaN	NaN	NaN	0.0541712	1
	406.649	225.076	NaN	NaN	NaN	NaN	0.0545094	1
	408.124	276.381	0.765807	0.129123	1.07564	0.0334726	0.0512676	1
	408.506	279.018	0.843938	0.770086	17.9061	2.49006e-09	0.735784	3.6896e-65
	409.73	288.148	8.17578	0.000629122	2.27294	0.319806	0.116279	1
	406.122	227.791	NaN	NaN	NaN	NaN	0	1
	406.122	227.791	NaN	NaN	NaN	NaN	0.196286	0.934917
	405.855	230.663	2.72346	0.427304	3.61021	0.29342	0.275651	0.6063
	405.847	233.604	NaN	NaN	NaN	NaN	0.0662021	1
	405.847	233.604	0.316392	0.862041	1.66163	0.36214	0.0465729	1
	406.724	252.981	0.548833	0.371103	0.65309	0.287362	0.0889015	0.0524348
	413.854	244.481	0.0369671	0.926772	0.0959001	0.811592	0.0802469	1
	415.103	294.106	0.944664	0.141252	0.619438	0.332448	0.361386	0.0364648
	415.544	311.591	0.929283	0.0862493	0.871163	0.107511	0.0363128	1
	415.403	314.252	1.17584	0.13837	1.56262	0.0496983	0.0131234	1
	414.794	331.157	2.00977	0.0837671	3.61416	0.00222189	0.190164	1
	418.946	211.395	2.07977	0.109596	6.21054	4.33304e-06	0.140921	1
	408.829	247.226	0.295495	0.71065	0.672418	0.39912	0.134409	1
	402.877	282.536	0.0114205	0.937012	0.0975539	0.500219	0	1
	401.797	288.333	1.41294	0.0434414	0.466789	0.501453	0.0343008	1
	413.574	247.821	1.07001	0.00425106	0.496425	0.172211	0.0710059	1
	415.103	333.799	0.100233	0.952386	1.12354	0.504193	0.0645161	1
	414.805	225.979	0.667356	0.422927	1.2212	0.143779	0.0552632	1
	404.747	266.777	0.574842	0.03309	0.159424	0.550372	0.671827	4.57855e-46
	404.747	266.777	0.231346	0.48628	0.260962	0.432364	0.242667	1.81619e-14
	403.521	273.09	0.0885204	0.922138	0.703787	0.437668	0.268617	0.000120335
	401.563	291.445	0.800255	0.286548	0.538503	0.472698	0.22372	0.0296671
	398.933	307.067	0.157204	0.855221	0.28724	0.738882	0.0930851	1
	401.226	293.861	1.73646	0.212683	2.12107	0.128547	0.0580475	1
	399.672	302.081	0.451791	0.491842	0.31744	0.628945	0.232	0.0578922
	399.339	304.814	1.02628	0.14426	0.204488	0.770159	0.128	1
	413.02	258.476	0.479126	0.172433	0.204635	0.55878	0.138889	0.0293592
	414.535	278.785	2.00742	0.0588489	0.292035	0.78189	0.47861	5.96546e-06
	414.591	284.857	1.92179	0.092397	0.170521	0.880609	0.589474	3.77304e-05
	414.591	284.857	0.0289785	0.94324	0.221286	0.586886	0.065445	1
	393.15	270.675	0.188133	0.931306	0.449122	0.836978	0.931579	3.93156e-06
	393.54	273.512	0.37193	0.543528	0.779169	0.205247	0.123711	1
	396.311	295.611	1.74264	0.443623	8.46249	0.000430528	0.32	0.313325
	419.347	222.846	0.236021	0.810097	0.349144	0.722303	0.0721649	1
	418.298	244.783	2.56682	0.322823	5.48537	0.0369739	0.0203046	1
	418.722	262.925	2.35897	0.236548	1.30769	0.509697	0.0441176	1
	421.006	295.87	0.395726	0.79881	2.52735	0.107325	0.134503	1
	392.248	262.765	4.14103	0.166418	2.19231	0.46063	0.924812	4.7927e-07
	392.518	265.674	0.817173	0.315868	0.102887	0.899136	0.185185	1
	392.781	267.857	0.0671461	0.938885	0.463074	0.597347	0.585859	7.95252e-05
	395.623	289.145	1.93205	0.381123	5.65	0.0123721	0.16763	1
	396.502	297.898	0.202192	0.735813	0.311544	0.603359	0.213542	1
	397.082	304.505	1.06171	0.257591	1.17434	0.21098	0.35567	0.579931
	418.34	256.529	1.35755	0.413317	2.00234	0.228938	0.010101	1
	418.277	250.704	9.13855	0.111478	27.1966	9.26031e-06	1.67196	7.79363e-17
	418.028	253.978	2.1233	0.330899	0.222851	0.918434	0.0927835	1
	418.196	259.797	0.468864	0.788772	3.37729	0.0578451	0.0340136	1
	418.524	265.511	1.44497	0.418187	3.66217	0.0428407	0.0621762	1
	419.086	268.632	1.14989	0.700223	7.86934	0.0101342	0.466667	0.00131919
	420.01	277.177	0.957552	0.669029	8.69931	0.000224717	0.127551	1
	392.24	245.117	0.105311	0.836197	2.47711	6.81165e-06	0.0932642	1
	441.57	300.379	NaN	NaN	NaN	NaN	0.131783	1
	442.106	306.011	NaN	NaN	NaN	NaN	0.186992	1
	444.136	339.26	NaN	NaN	NaN	NaN	0.157895	1
	442.825	314.688	NaN	NaN	NaN	NaN	0.2	1
	442.995	317.123	NaN	NaN	NaN	NaN	0.025	1
	443.174	320.193	NaN	NaN	NaN	NaN	0.347826	1
	443.829	331.262	NaN	NaN	NaN	NaN	0.0941176	1
	443.914	333.75	NaN	NaN	NaN	NaN	0.0322581	1
	444.048	336.829	NaN	NaN	NaN	NaN	0.126316	1
	444.136	339.26	NaN	NaN	NaN	NaN	0.108696	1
	453.219	261.661	NaN	NaN	NaN	NaN	0.05	1
	456.132	293.283	NaN	NaN	NaN	NaN	0.0162602	1
	456.159	295.808	NaN	NaN	NaN	NaN	0	NaN
	456.159	295.808	NaN	NaN	NaN	NaN	0	NaN
	457.264	303.895	NaN	NaN	NaN	NaN	0.35	1
	457.177	307.031	NaN	NaN	NaN	NaN	0.287671	1
	458.386	314.92	NaN	NaN	NaN	NaN	0.0416667	1
	439.37	283.356	NaN	NaN	NaN	NaN	0.173333	1
	440.677	292.233	NaN	NaN	NaN	NaN	0	1
	432.651	262.257	0.0155543	0.987374	0.176753	0.857292	0.0529412	1
	439.947	299.321	5.49288	0.274948	0.262108	0.95834	0.0381818	1
	441.634	312.311	0.137825	0.759606	0.650645	0.150451	0.00772201	1
	443.221	330.721	1.54595	0.274165	0.0694299	0.960722	0.589354	0.00646594
	444.001	335.561	NaN	NaN	NaN	NaN	0	1
	444.101	338.054	3.39187	0.126358	1.36338	0.537142	0.102079	1
	455.157	231.594	NaN	NaN	NaN	NaN	0.048433	1
	433.269	264.844	1.06001	0.647047	0.653415	0.777687	0.133721	1
	455.241	234.767	2.85643	0.424433	1.65212	0.643759	0.026465	1
	455.52	239.825	NaN	NaN	NaN	NaN	0.02	1
	455.32	266.738	NaN	NaN	NaN	NaN	0.106195	1
	455.429	280.449	1.4551	0.744254	1.69875	0.703338	0.187266	0.0681764
	455.498	285.665	NaN	NaN	NaN	NaN	0.201729	0.0289087
	455	290.873	0.0891026	0.957855	0.577564	0.732016	0.0179641	1
	454.963	296.631	NaN	NaN	NaN	NaN	0.0409091	1
	455.016	299.18	4.68486	0.351761	7.29704	0.148139	0.418868	0.00124258
	455.105	304.229	NaN	NaN	NaN	NaN	0.102302	1
	455.207	309.216	NaN	NaN	NaN	NaN	0.179012	1
	434.903	270.037	0.934374	0.512802	0.539985	0.705073	0.0602637	1
	437.908	283.551	NaN	NaN	NaN	NaN	0.0291545	1
	438.308	286.111	NaN	NaN	NaN	NaN	0.0604982	1
	438.744	289.277	0.33547	0.821992	2.08761	0.16333	0.0812854	1
	439.076	291.825	NaN	NaN	NaN	NaN	0.0585859	1
	388.679	272.155	0.627272	0.0330702	0.0689005	0.813084	0.533019	3.63881e-29
	388.314	240.683	0.531841	0.0115844	0.278447	0.181757	0	1
	423.645	232.007	1.41917	0.248815	0.240563	0.844573	0.00943396	1
	424.087	233.913	0.0904359	0.936291	3.32495	0.00391777	0.088785	1
	421.873	281.799	0.324938	0.252837	0.191002	0.500674	0.0352941	1
	389.37	230.328	1.58872	0.0312126	0.748841	0.306013	0.0327103	1
	420.678	290.6	2.23618	6.05022e-05	0.412653	0.44345	0.04	1
	423.496	268.39	0.00651882	0.936614	0.078012	0.342208	0.0188235	1
	423.232	270.621	0.0362382	0.938898	0.448003	0.344251	0.0235294	1
	393.239	191.338	2.48764	0.0270262	0.235155	0.832664	0.016129	1
	392.734	194.345	0.981601	0.0981873	0.177981	0.762946	0.146919	0.000327704
	392.248	197.411	2.53785	0.00223516	0.13242	0.870621	0.0046729	1
	388.948	274.904	0.558896	0.0977103	0.011385	0.972924	0.107981	0.00104916
	461.499	195.936	0.38666	0.764349	1.66597	0.198905	0.015444	1
	462.168	202.211	0.0194326	0.781474	0.0720642	0.305242	0	NaN
	429.642	187.693	0.416168	0.151784	0.0534678	0.852893	0.0156863	1
	431.311	207.355	NaN	NaN	NaN	NaN	0.0133333	1
	430.049	228.225	3.24477	0.29086	0.411104	0.893142	0.280769	0.376537
	429.093	236.774	0.0187881	0.431512	0.0355105	0.139599	0.00462963	1
	427.124	265.461	NaN	NaN	NaN	NaN	0.110236	1
	428.151	245.334	1.56738	0.612206	1.45287	0.63839	0.0456274	1
	462.796	211.637	1.0647	0.0660344	0.591012	0.303663	0.019084	1
	462.965	240.299	1.26844	0.777038	0.693539	0.876929	0.034749	1
	463.03	237.098	0.864551	0.661853	1.92528	0.331334	0.0933852	1
	463.144	246.701	0.656156	0.2928	0.0657376	0.915546	0.00645161	1
	463.036	249.886	0.96157	0.639616	3.6862	0.0755923	0.0396825	1
	462.954	253.163	NaN	NaN	NaN	NaN	0.0888889	1
	463.067	262.945	0.194897	0.642031	0.138217	0.741557	0	NaN
	428.346	241.1	2.66019	0.424923	2.5139	0.450724	0.0269231	1
	462.92	269.539	0.258677	0.919308	3.94375	0.125506	0.00803213	1
	427.124	265.461	0.424075	0.515869	0.132577	0.838832	0.019084	1
	427.454	269.366	1.50362	0.600022	0.261563	0.927254	0.0681818	1
	463.228	243.514	0.806986	0.583471	0.148867	0.919344	0.041841	1
	462.168	202.211	0.0729524	0.934376	0.6519	0.462679	0.0488722	1
	447.086	257.561	NaN	NaN	NaN	NaN	0.0215686	1
	448.149	231.645	NaN	NaN	NaN	NaN	0.363454	2.1913e-06
	447.95	236.484	NaN	NaN	NaN	NaN	0.00481541	1
	447.855	238.913	NaN	NaN	NaN	NaN	0.0198714	1
	448.876	214.511	NaN	NaN	NaN	NaN	0.209836	6.73417e-06
	443.746	255.066	NaN	NaN	NaN	NaN	0.292124	6.0994e-18
	443.297	252.927	NaN	NaN	NaN	NaN	0.186074	2.69757e-12
	444.117	260.057	NaN	NaN	NaN	NaN	0.442274	8.5586e-40
	444.069	265.618	NaN	NaN	NaN	NaN	0.254216	6.89276e-15
	448.482	224.326	NaN	NaN	NaN	NaN	0.0579039	1
	437.834	225.855	6.08103	0.0710466	8.98554	0.00825754	0.0516039	1
	436.525	196.031	1.68316	0.0848338	3.49066	0.000486859	0.0866575	0.48069
	436.181	203.915	0.327408	0.168331	0.497296	0.0376083	0.163435	7.12366e-05
	432.168	256.689	2.12628	0.369642	2.89551	0.222645	0.161685	0.371777
	433.853	230.504	0.0853142	0.916802	1.32052	0.108261	0.51117	2.54107e-23
	433.346	237.973	0.189766	0.670168	1.28583	0.0046961	0.07327	1
	432.609	252.689	4.26372	0.00459844	0.381251	0.795812	0.057257	1
	431.583	267.355	3.61661	6.03031e-07	2.91331	3.48267e-05	0.185811	0.172
	431.663	278.447	0.157898	0.372931	0.371573	0.038378	0.0469314	1
	437.37	232.231	4.83642	0.0143842	6.22867	0.00180293	0.0014556	1
	436.723	242.523	1.0898	0.751006	7.68373	0.0271515	0.161379	1
	465.526	183.013	5.48364	0.140671	8.67021	0.0210468	0.0193165	1
	465.296	232.666	NaN	NaN	NaN	NaN	0.00328947	1
	464.849	235.631	6.7904	0.191191	10.8677	0.0379489	0.0403226	1
	465.346	252.671	1.60722	0.118153	0.281665	0.782692	0.0178862	1
	458.279	195.99	NaN	NaN	NaN	NaN	0.0240137	1
	465.346	252.671	0.938189	0.48408	2.52335	0.0621754	0.0138037	1
	456.174	216.801	NaN	NaN	NaN	NaN	0	1
	453.146	267.303	1.76309	0.296098	1.08788	0.51827	0.148872	1
	465.615	164.609	NaN	NaN	NaN	NaN	0.0717131	1
	465.537	161.531	2.84311	0.332206	4.5867	0.119396	0.0104478	1
	465.702	167.688	NaN	NaN	NaN	NaN	0.00772201	1
	411.078	247.07	NaN	NaN	NaN	NaN	0.00884956	1
	411.326	240.079	1.64423	0.426116	4.27457	0.0409425	0.00909091	1
	410.709	256.734	0.588674	0.0182251	0.204059	0.404957	0.016055	1
	410.007	263.071	6.85609	0.017552	6.04412	0.035502	0.133183	0.0447372
	409.305	266.469	5.01806	0.010338	0.530879	0.78148	0.013245	1
	407.96	277.586	1.57169	0.589296	7.3813	0.0129606	0.278146	3.76892e-05
	405.884	286.131	NaN	NaN	NaN	NaN	0.00772201	1
	410.721	253.789	10.4451	0.00100908	5.50922	0.0749838	0.0520833	1
	405.884	286.131	NaN	NaN	NaN	NaN	0.0617284	1
	406.71	263.057	NaN	NaN	NaN	NaN	0.215385	1
	408.821	245.918	3.63181	0.365082	18.7386	1.16614e-05	0.155702	1
	407.971	252.881	0.103084	0.969332	1.83385	0.494704	0.294118	1
	406.71	263.057	2.15403	0.134912	0.837786	0.558039	0.540741	5.2653e-05
	402.907	299.06	0.270129	0.801069	1.2085	0.261851	0.0727763	1
	411.168	250.142	0.406982	0.814294	0.789599	0.648762	0.0524017	1
	406.795	283.174	NaN	NaN	NaN	NaN	0.0446097	1
	405.579	288.581	1.54675	0.481057	1.14076	0.603021	0.00423729	1
	408.569	247.971	NaN	NaN	NaN	NaN	0.056266	1
	410.126	235.228	1.25264	0.428714	2.31573	0.1455	0.0264317	1
	399.119	316.894	NaN	NaN	NaN	NaN	0.130435	1
	402.128	346.525	NaN	NaN	NaN	NaN	0	1
	406.945	268.255	3.26171	0.251538	4.23279	0.137973	0.114679	1
	406.446	276.448	NaN	NaN	NaN	NaN	0.112299	1
	405.722	288.616	0.344426	0.4122	1.45045	0.000845747	0.0897959	1
	405.248	296.574	NaN	NaN	NaN	NaN	0.0379747	1
	402.393	342.705	0.0437666	0.925505	0.36649	0.434541	0.1375	0.0067128
	402.128	346.525	0.781963	0.294851	0.602653	0.418712	0.422535	1.11426e-05
	401.742	353.52	1.16864	0.338893	1.57495	0.198515	0.418033	0.00059249
	398.622	255.902	NaN	NaN	NaN	NaN	0.0825688	1
	399.548	264.568	0.658143	0.753435	1.08545	0.604621	0.10084	1
	399.802	271.226	0.322362	0.891011	0.604413	0.797274	0.0735931	1
	399.588	283.721	2.13025	0.109887	0.818463	0.536203	0.131004	0.584644
	399.457	286.955	NaN	NaN	NaN	NaN	0.0206186	1
	449.284	244.882	1.51773	0.544286	2.76432	0.270507	0.0597015	1
	449.141	247.579	0.227048	0.791284	1.69958	0.0498486	0.0102302	1
	448.988	250.847	2.42986	0.0583075	0.0719741	0.954849	0.0178571	1
	449.461	253.628	1.40842	0.473191	2.79304	0.156526	0.36	4.91756e-06
	449.41	256.4	0.117762	0.884827	2.03975	0.0135555	0.0786802	0.609987
	449.888	261.858	1.30089	0.480958	4.10309	0.0279893	0.205514	1
	452.691	292.146	NaN	NaN	NaN	NaN	0.0687023	1
	432.244	185.408	0.696263	0.576104	0.0552373	0.964593	0.204663	6.29075e-06
	433.538	196.466	0.443672	0.819425	0.915303	0.637823	0.0505319	1
	434.155	199.352	0.0873276	0.934272	2.28147	0.0332645	0.0078534	1
	434.207	202.266	1.53067	0.10411	0.0407607	0.965237	0.0104439	1
	434.207	202.266	0.742577	0.697106	1.33598	0.484149	0.0330789	1
	435.599	217.919	1.42245	0.54241	7.40172	0.0019811	0.02267	1
	435.928	221.309	1.21918	0.686539	4.06533	0.180294	0.226667	0.0122753
	436.269	228.169	1.1435	0.544871	0.182507	0.922944	0.0812183	1
	436.391	235.3	NaN	NaN	NaN	NaN	0.166667	1
	449.888	261.858	0.0632842	0.948959	2.03928	0.041335	0.0251889	1
	448.219	220.356	1.03839	0.749258	1.4401	0.657743	0.148718	1
	448.493	223.14	0.783513	0.639821	4.10219	0.015788	0.015873	1
	448.318	225.753	2.22019	0.361415	1.34758	0.57908	0.00992556	1
	448.669	228.504	3.85158	0.0475233	0.890039	0.641015	0.0301508	1
	448.489	231.234	0.780551	0.751947	0.142526	0.953965	0.0179487	1
	448.489	231.234	NaN	NaN	NaN	NaN	0.0362319	1
	448.837	242.088	0.482906	0.835164	2.67094	0.252629	0.0151515	1
	444.754	186.986	NaN	NaN	NaN	NaN	0.0137525	1
	447.007	222.805	NaN	NaN	NaN	NaN	0.0093633	1
	449.074	255.528	NaN	NaN	NaN	NaN	0.127877	1
	449.949	268.925	NaN	NaN	NaN	NaN	0.0148699	1
	450.325	272.649	NaN	NaN	NaN	NaN	0.208955	1
	450.67	275.643	NaN	NaN	NaN	NaN	0.031746	1
	439.608	187.547	NaN	NaN	NaN	NaN	0.132673	1
	438.78	204.47	NaN	NaN	NaN	NaN	0.0301887	1
	438.78	204.47	NaN	NaN	NaN	NaN	0.0130597	1
	438.817	209.225	NaN	NaN	NaN	NaN	0.0496894	1
	438.407	211.594	NaN	NaN	NaN	NaN	0.0253968	1
	438.407	211.594	NaN	NaN	NaN	NaN	0.0108401	1
	438.733	230.521	NaN	NaN	NaN	NaN	0.0238806	1
	438.894	232.859	NaN	NaN	NaN	NaN	0.00294985	1
	439.627	246.391	NaN	NaN	NaN	NaN	0.0138889	1
	449.074	255.528	NaN	NaN	NaN	NaN	0.02	1
	445.571	204.314	NaN	NaN	NaN	NaN	0.0549451	1
	449.074	255.528	NaN	NaN	NaN	NaN	0.0275591	1
	445.996	210.185	NaN	NaN	NaN	NaN	0.0329949	1
	445.996	210.185	NaN	NaN	NaN	NaN	0.0958466	1
	446.279	213.424	NaN	NaN	NaN	NaN	0.00749064	1
	417.673	279.19	NaN	NaN	NaN	NaN	0.313808	1
	417.673	279.19	NaN	NaN	NaN	NaN	0.00438596	1
	418.06	282.698	NaN	NaN	NaN	NaN	0.0761905	1
	418.402	285.617	NaN	NaN	NaN	NaN	0.0952381	1
	414.088	253.11	NaN	NaN	NaN	NaN	0.273349	1
	418.783	289.071	NaN	NaN	NaN	NaN	0.0890909	1
	418.402	285.617	NaN	NaN	NaN	NaN	0.0408774	1
	419.086	295.516	NaN	NaN	NaN	NaN	0.0405028	1
	419.086	295.516	NaN	NaN	NaN	NaN	0.0696721	1
	419.625	302.409	NaN	NaN	NaN	NaN	0.099711	1
	419.871	324.675	NaN	NaN	NaN	NaN	0.11828	1
	419.8	328.013	NaN	NaN	NaN	NaN	0.144495	1
	415.088	259.403	NaN	NaN	NaN	NaN	0.149533	1
	441.045	243.473	NaN	NaN	NaN	NaN	0.041543	1
	441.062	245.837	NaN	NaN	NaN	NaN	0.00352113	1
	441.062	245.837	NaN	NaN	NaN	NaN	0.0662177	1
	441.336	253.163	NaN	NaN	NaN	NaN	0.027027	1
	441.344	250.847	NaN	NaN	NaN	NaN	0.0231936	1
	441.634	258.156	NaN	NaN	NaN	NaN	0.0761421	1
	441.634	258.156	NaN	NaN	NaN	NaN	0.0570265	1
	441.336	253.163	NaN	NaN	NaN	NaN	0.217868	0.0188191
	442.296	270.895	NaN	NaN	NaN	NaN	0.777354	2.07108e-44
	442.493	275.637	NaN	NaN	NaN	NaN	0.757576	1.82471e-11
	443.07	288.371	NaN	NaN	NaN	NaN	0.0241287	1
	442.522	278.309	NaN	NaN	NaN	NaN	0	NaN
	416.606	269.225	NaN	NaN	NaN	NaN	0.323559	0.00761505
	416.606	269.225	NaN	NaN	NaN	NaN	0.227545	1
	421.9	240.962	NaN	NaN	NaN	NaN	0.0816044	1
	438.207	270.778	NaN	NaN	NaN	NaN	0.00263852	1
	436.606	267.951	NaN	NaN	NaN	NaN	0.012959	1
	409.847	224.426	NaN	NaN	NaN	NaN	0.0776173	0.0740337
	411.603	239.425	NaN	NaN	NaN	NaN	0.0978593	1
	411.82	242.779	NaN	NaN	NaN	NaN	0.110092	0.481513
	412.273	245.603	NaN	NaN	NaN	NaN	0.000611621	1
	412.525	248.987	NaN	NaN	NaN	NaN	0.00605327	1
	409.091	220.751	NaN	NaN	NaN	NaN	0.0589701	1
	412.525	248.987	NaN	NaN	NaN	NaN	0.0341232	1
	412.975	251.846	NaN	NaN	NaN	NaN	0.173101	4.76013e-10
	413.694	258.201	NaN	NaN	NaN	NaN	0.158863	0.135616
	413.694	258.201	NaN	NaN	NaN	NaN	0.454156	2.86598e-18
	414.24	261.627	NaN	NaN	NaN	NaN	0.192308	1
	409.091	220.751	NaN	NaN	NaN	NaN	0.0387244	1
	414.24	261.627	NaN	NaN	NaN	NaN	0.0409836	1
	414.447	264.721	NaN	NaN	NaN	NaN	0.23959	1.072e-08
	414.929	268.072	NaN	NaN	NaN	NaN	0.0284024	1
	415.992	277.743	NaN	NaN	NaN	NaN	0.0431472	1
	413.534	255.221	NaN	NaN	NaN	NaN	0.0724234	1
	410.636	223.173	NaN	NaN	NaN	NaN	0.0238683	1
	409.091	220.751	NaN	NaN	NaN	NaN	0.101449	1
	412.17	225.614	NaN	NaN	NaN	NaN	0.0380952	1
	413.976	228.405	NaN	NaN	NaN	NaN	0.61336	1.78905e-34
	415.522	230.821	NaN	NaN	NaN	NaN	0.109589	0.0812519
	417.029	233.226	NaN	NaN	NaN	NaN	0.060471	1
	432.809	230.695	3.15262	0.0268757	4.06766	0.0044595	0.0753691	0.00331213
	433.092	252.056	1.64508	0.0212997	0.0719527	0.919111	0.147396	4.04293e-15
	433.43	261.485	3.72826	0.00125396	1.15396	0.311936	0.00145879	1
	434.044	273.626	0.920041	0.0033566	0.290366	0.34845	0.0842593	1.10694e-06
	425.142	261.553	0.0142438	0.966201	0.140185	0.676729	0.00615858	1
	424.751	270.965	0.0661038	0.628856	0.0821294	0.548231	0.127988	4.0422e-06
	423.779	276.45	0.00318692	0.971454	0.0157525	0.859611	0.00676692	1
	423.524	279.587	0.0916595	0.784355	0.231177	0.490425	0.0103926	1
	421.266	296.538	0.746306	0.296093	2.25709	0.00178471	0.0468401	1
	419.501	309.812	2.52212	0.0460095	1.0463	0.405619	0.186561	1.85165e-13
	419.863	306.935	0.0489433	0.959594	0.915509	0.343863	0.13563	0.105184
	432.631	211.679	4.04776	0.0836116	7.53889	0.00139927	0.303401	1.56326e-14
	432.75	224.412	1.83938	0.284257	2.68176	0.119178	0.226613	1.78636e-06
	432.742	221.521	0.225608	0.518543	0.423743	0.22673	0.00294551	1
	432.75	224.412	0.418041	0.77025	0.864986	0.545818	0.027027	1
	441.107	227.501	0.190339	0.883438	0.331223	0.798643	0.326493	2.3732e-09
	417.133	289.049	1.5648	0.0539577	0.373072	0.64298	0.0113208	1
	437.01	242.936	2.32184	0.0660918	1.37862	0.27255	0.00181159	1
	431.289	266.821	0.792333	0.312751	1.378	0.0806951	0.0554562	1
	419.153	223.925	0.644806	0.114513	0.559336	0.169912	0.12426	1
	417.369	256.274	1.65906	0.346217	2.57253	0.1455	0.20428	1
	417.04	278.944	0.124251	0.563585	0.0222694	0.917492	0.0562613	1
	422.132	302.533	0.424816	0.354853	0.860149	0.0627335	0.018018	1
	432.248	262.934	0.226872	0.699393	0.223959	0.703066	0.0111732	1
	430.476	270.029	1.12549	0.553936	1.98348	0.297807	0.208791	0.118864
	419.546	212.546	0.0611408	0.748817	0.0583231	0.760023	0.0669078	1
	418.947	227.859	0.541382	0.191471	0.828082	0.0469525	0.00549451	1
	418.519	236.254	0.48125	0.333551	0.64442	0.1962	0.539741	1.64508e-15
	418.243	240.209	0.17236	0.946014	0.305496	0.904472	0.0539033	1
	418.243	240.209	1.01898	0.519512	3.10689	0.0515071	0.155963	1
	451.439	219.711	0.0720873	0.942251	0.0977283	0.921769	0.0644068	1
	430.804	203.483	2.01384	0.406651	1.5468	0.523611	0.0499076	1
	430.014	210.04	0.305694	0.807747	1.06733	0.396315	0.0468165	1
	429.531	213.71	0.62803	0.350429	1.05466	0.118607	0.00469484	1
	427.34	224.462	0.708671	0.815689	2.39389	0.432241	0.101911	1
	427.34	224.462	4.17239	0.191686	2.11195	0.507439	0.0211268	1
	453.24	191.834	3.59368	0.511642	9.46126	0.0869225	0.00806452	1
	451.863	209.432	3.22204	0.189311	6.0181	0.0152437	0.0357782	1
	451.115	229.889	0.469402	0.523126	0.278462	0.704647	0.00572519	1
	451.701	212.664	3.97233	0.408504	4.05331	0.39908	0.0194805	1
	414.698	280.776	5.59932	0.0762142	0.954229	0.760381	0.034642	1
	425.236	235.659	0.775148	0.264308	0.775148	0.264308	0.0324675	1
	422.19	247.878	3.19399	0.39068	4.24528	0.255123	0.0412698	1
	421.338	251.847	2.04669	0.692755	6.96774	0.181775	0.0415335	1
	418.144	266.725	4.30746	0.319857	5.36287	0.216467	0.0455764	1
	418.939	262.957	0.763889	0.523965	0.635684	0.595792	0.0353818	1
	418.144	266.725	0.233658	0.829156	1.56233	0.152754	0	1
	451.115	229.889	4.13698	0.0716423	0.239541	0.915687	0.012945	1
	418.144	266.725	1.44446	0.37467	2.67413	0.102409	0.0671642	1
	416.166	273.645	0.773347	0.421351	0.0886037	0.926442	0.0100503	1
	415.429	277.237	2.54863	0.159663	0.14478	0.935885	0.0771208	1
	414.698	280.776	0.824842	0.652373	4.65497	0.0123345	0.0160321	1
	414.1	283.68	0.0641026	0.973493	0.833333	0.666058	0.0248227	1
	413.406	287.079	3.54569	0.359812	0.770546	0.841631	0.032491	1
	409.702	302.832	3.30432	0.343718	0.278677	0.936088	0.0754098	1
	409.702	302.832	0.65043	0.629434	0.460147	0.732697	0.00675676	1
	451.031	232.993	4.35088	0.139733	1.47908	0.612451	0.0332226	1
	408.515	308.993	0.293803	0.926554	5.83868	0.0716304	0.0627178	1
	408.515	308.993	0.138957	0.933311	0.292803	0.860045	0.112811	1
	412.727	290.413	1.89878	0.369738	4.14322	0.0520115	0.0280374	1
	451.031	232.993	5.02002	0.246915	0.0715543	0.986783	0.27234	0.0173699
	450.868	239.841	6.25788	0.215245	4.16519	0.407933	0.0318841	1
	450.31	258.396	3.06727	0.115953	0.820305	0.670747	0.207921	1
	450.517	252.506	0.286249	0.879868	1.59837	0.399494	0.0234657	1
	437.999	193.169	2.37561	0.0319495	0.37561	0.73263	0.0681234	1
	439.885	294.102	4.23456	0.077172	3.03264	0.204508	0.109518	0.192744
	457.555	190.729	1.66562	0.616477	2.54062	0.445136	0.108924	1
	457.991	198.339	3.03464	0.0366712	1.70574	0.237955	0.168176	0.000996292
	458.149	202.175	0.581114	0.762518	1.10035	0.567353	0.00922266	1
	458.798	206.128	1.26249	0.389223	0.708664	0.628591	0.0027027	1
	459.024	214.594	2.54675	0.377813	5.22586	0.0721097	0.0323194	1
	459.665	252.397	0.730114	0.508983	3.79873	0.000737087	0.0159151	1
	459.657	257.205	0.0952542	0.983221	0.7509	0.868336	0.147157	1
	460.212	273.981	0.319235	0.432194	0.00192697	0.996213	0.0417755	1
	439.657	286.283	2.05888	0.122566	4.54216	0.000889888	0.00503778	1
	437.171	202.714	0.877303	0.48025	1.29076	0.299451	0.0287206	1
	438.651	274.269	0.31239	0.699626	1.38846	0.0905825	0.0511811	1
	437.215	207.839	NaN	NaN	NaN	NaN	0.00458716	1
	436.683	213.031	0.218993	0.87952	0.579084	0.688621	0.0912647	1
	436.228	218.335	1.71881	0.137495	0.656188	0.569541	0.0557769	1
	436.485	223.549	0.0987621	0.876623	0.0166225	0.979153	0.0215054	1
	436.25	228.792	0.0788371	0.819019	0.21924	0.52482	0.00917431	1
	438.81	278.281	2.09861	0.0176361	1.39211	0.112996	0.0101695	1
	439.803	290.187	0.461337	0.275544	0.605568	0.152918	0.00131926	1
	448.705	260.092	NaN	NaN	NaN	NaN	0.088359	1
	448.434	275.639	NaN	NaN	NaN	NaN	0.15601	1
	448.421	265.217	NaN	NaN	NaN	NaN	0.0755396	1
	448.595	273.334	NaN	NaN	NaN	NaN	0.121212	1
	448.479	276.272	NaN	NaN	NaN	NaN	0.0410959	1
	448.345	281.432	NaN	NaN	NaN	NaN	0.0520231	1
	449.424	320.358	NaN	NaN	NaN	NaN	0.105541	1
	449.42	323.184	NaN	NaN	NaN	NaN	0.010582	1
	449.435	325.952	NaN	NaN	NaN	NaN	0.192105	0.000142692
	449.911	335.579	NaN	NaN	NaN	NaN	0.0166205	1
	449.893	338.369	NaN	NaN	NaN	NaN	0.00958466	1
	447.901	310.885	NaN	NaN	NaN	NaN	0.0668896	1
	449.866	341.055	NaN	NaN	NaN	NaN	0.0746667	1
	439.67	292.38	NaN	NaN	NaN	NaN	NaN	NaN
	440.487	299.905	NaN	NaN	NaN	NaN	NaN	NaN
	440.487	299.905	NaN	NaN	NaN	NaN	NaN	NaN
	444.029	336.192	NaN	NaN	NaN	NaN	NaN	NaN
	442.56	318.421	NaN	NaN	NaN	NaN	NaN	NaN
	442.56	318.421	NaN	NaN	NaN	NaN	NaN	NaN
	442.77	321.52	NaN	NaN	NaN	NaN	NaN	NaN
	443.888	332.487	NaN	NaN	NaN	NaN	NaN	NaN
	444.029	336.192	NaN	NaN	NaN	NaN	NaN	NaN
	447.305	246.667	NaN	NaN	NaN	NaN	NaN	NaN
	448.748	307.092	NaN	NaN	NaN	NaN	NaN	NaN
	447.573	254.159	NaN	NaN	NaN	NaN	NaN	NaN
	447.883	258.165	NaN	NaN	NaN	NaN	NaN	NaN
	447.784	261.557	NaN	NaN	NaN	NaN	NaN	NaN
	448.505	279.492	NaN	NaN	NaN	NaN	NaN	NaN
	447.959	268.969	NaN	NaN	NaN	NaN	NaN	NaN
	448.103	276.29	NaN	NaN	NaN	NaN	NaN	NaN
	428.2	242.649	NaN	NaN	NaN	NaN	NaN	NaN
	448.505	279.492	NaN	NaN	NaN	NaN	NaN	NaN
	448.397	282.821	NaN	NaN	NaN	NaN	NaN	NaN
	448.504	289.955	NaN	NaN	NaN	NaN	NaN	NaN
	448.792	293.783	NaN	NaN	NaN	NaN	NaN	NaN
	448.676	297.012	NaN	NaN	NaN	NaN	NaN	NaN
	448.852	303.95	NaN	NaN	NaN	NaN	NaN	NaN
	449.076	310.758	NaN	NaN	NaN	NaN	NaN	NaN
	450.133	329.932	NaN	NaN	NaN	NaN	NaN	NaN
	429.138	246.316	NaN	NaN	NaN	NaN	NaN	NaN
	434.427	265.419	NaN	NaN	NaN	NaN	NaN	NaN
	434.427	265.419	NaN	NaN	NaN	NaN	NaN	NaN
	432.98	261.537	NaN	NaN	NaN	NaN	NaN	NaN
	435.255	269.333	NaN	NaN	NaN	NaN	NaN	NaN
	436.812	277.104	NaN	NaN	NaN	NaN	NaN	NaN
	437.493	280.983	NaN	NaN	NaN	NaN	NaN	NaN
	400.852	264.651	0.257048	0.0305039	0.139832	0.236423	0.0100604	1
	415.157	334.758	2.63198	0.144077	1.45615	0.417735	0.16273	1
	415.505	345.37	0.119681	0.90947	0.0830512	0.937107	0.220859	1.80252e-08
	416.712	363.108	0.790048	0.601463	1.5721	0.299367	0.0283401	1
	393.513	235.76	0.078448	0.848263	0.381259	0.35315	0.614141	1.76641e-21
	394.644	253.155	2.78901	0.0124832	2.51245	0.0241193	0.0878244	1
	395.351	266.519	NaN	NaN	NaN	NaN	1.55378	8.97399e-14
	404.591	277.472	0.134223	0.754535	0.145997	0.733796	0.122449	1
	396.63	290.195	1.83663	0.0590572	1.73756	0.0738429	0.0456853	1
	397.249	307.331	4.00569	0.0298101	0.292848	0.872724	2.33773	1.28384e-27
	397.754	323.535	0.144664	0.887082	1.11724	0.273822	0.356201	1.41994e-10
	404.591	277.472	0.433404	0.447987	0.0446183	0.937672	0.206806	1
	406.624	283.966	0.975606	0.266433	1.56835	0.0750387	0.00407332	1
	407.731	287.66	0.67999	0.585156	0.151512	0.903144	0.0831643	1
	408.727	291.334	1.74019	0.282424	0.245683	0.879134	0.244032	1
	411.605	305.635	0.655293	0.615541	0.526025	0.686814	0.290837	0.971918
	413.588	320.116	6.5926	0.0254947	6.50652	0.0274422	0.502	4.63436e-18
	422.6	224.408	0.565377	0.343659	0.0369048	0.950639	0.0447284	1
	431.209	275.734	1.86345	0.0892843	0.961994	0.378696	0.0313015	1
	431.837	278.417	1.53167	0.0452869	0.428544	0.573024	0	1
	434.39	289.929	NaN	NaN	NaN	NaN	0.00793651	1
	434.978	292.675	2.26119	0.140505	2.19993	0.151497	0.0256	1
	436.192	298.781	0.648883	0.603373	1.03984	0.405407	0.0544872	1
	438.552	313.582	NaN	NaN	NaN	NaN	0.0669856	1
	446.317	239.488	4.48437	0.0213009	0.238804	0.901544	0.00484653	1
	446.429	242.349	5.33975	0.000590654	4.56207	0.00316871	0.034202	1
	446.539	245.256	1.61452	0.405839	3.47843	0.0745184	0.0210697	1
	446.116	251.073	NaN	NaN	NaN	NaN	0.0932203	1
	446.436	262.418	0.808469	0.391674	0.278038	0.768067	0.0207337	1
	446.488	265.229	0.099037	0.916672	1.02888	0.277998	0.0195759	1
	445.968	268.096	2.93054	0.234834	7.2343	0.0037502	0.208723	0.00129259
	446.02	270.793	1.57818	0.487742	4.74386	0.0382165	0.0128	1
	445.532	287.344	NaN	NaN	NaN	NaN	0.00584795	1
	445.524	290.026	2.037	0.237312	1.50234	0.382944	0.00970874	1
	445.414	298.181	NaN	NaN	NaN	NaN	0.0327103	1
	446.116	251.073	0.863448	0.107555	0.187201	0.726079	0.0208	1
	429.933	270.273	2.98373	0.0718898	0.846402	0.607787	0.163606	0.000149962
	424.755	243.856	1.88788	0.0109147	3.71797	1.12534e-06	0.121951	0.0756797
	425.197	246.753	0.18817	0.80684	0.629666	0.41373	0.717742	1.04173e-47
	426.19	252.521	1.52556	0.0827764	0.78002	0.373303	0.0476948	1
	426.829	255.903	3.21271	0.197281	1.17745	0.635321	0.200542	0.00162576
	429.181	266.996	1.07155	0.170106	2.38177	0.00258984	0.00809061	1
	429.933	270.273	0.784071	0.517378	1.43698	0.236202	0.037037	1
	419.319	239.397	NaN	NaN	NaN	NaN	0.71978	5.44557e-06
	418.742	241.989	NaN	NaN	NaN	NaN	0.0793651	1
	418.714	244.494	NaN	NaN	NaN	NaN	0.326613	1
	418.665	246.958	NaN	NaN	NaN	NaN	0.0354331	1
	418.117	251.927	NaN	NaN	NaN	NaN	0.116505	1
	417.425	257.45	NaN	NaN	NaN	NaN	0.0920502	1
	417.383	259.806	NaN	NaN	NaN	NaN	0.115044	1
	422.152	198.525	NaN	NaN	NaN	NaN	0.311573	1
	422.351	201.096	NaN	NaN	NaN	NaN	0.0165975	1
	422.261	206.259	NaN	NaN	NaN	NaN	0.0117302	1
	421.637	210.986	NaN	NaN	NaN	NaN	0.0543478	1
	421.854	213.649	NaN	NaN	NaN	NaN	0.0237467	1
	421.82	219.157	NaN	NaN	NaN	NaN	0	1
	421.791	224.863	NaN	NaN	NaN	NaN	0.0132626	1
	421.531	227.688	NaN	NaN	NaN	NaN	0.0131234	1
	419.879	228.661	NaN	NaN	NaN	NaN	0.0494792	1
	421.796	230.642	NaN	NaN	NaN	NaN	0.068323	1
	421.796	230.642	NaN	NaN	NaN	NaN	0.288714	1
	421.367	236.553	NaN	NaN	NaN	NaN	0.320513	0.0393324
	421.407	242.611	NaN	NaN	NaN	NaN	0.0963542	1
	421.432	248.22	NaN	NaN	NaN	NaN	0.25	1
	421.702	251.326	NaN	NaN	NaN	NaN	0.487805	9.78995e-06
	421.491	254.399	NaN	NaN	NaN	NaN	0.0603015	1
	421.789	257.581	NaN	NaN	NaN	NaN	0.0238095	1
	421.381	263.738	NaN	NaN	NaN	NaN	0.604905	3.05955e-09
	419.879	228.661	NaN	NaN	NaN	NaN	0.0477612	1
	421.678	272.983	NaN	NaN	NaN	NaN	0.273171	0.108523
	417.383	259.806	NaN	NaN	NaN	NaN	0.0309735	1
	419.899	231.173	NaN	NaN	NaN	NaN	0	1
	419.888	233.711	NaN	NaN	NaN	NaN	0.0204778	1
	419.328	236.268	NaN	NaN	NaN	NaN	0.0175439	1
	393.483	229.519	NaN	NaN	NaN	NaN	1.02413	4.55713e-76
	392.728	233.17	NaN	NaN	NaN	NaN	0.0268528	1
	392.266	236.868	NaN	NaN	NaN	NaN	0.124867	0.000114634
	391.044	244.698	NaN	NaN	NaN	NaN	0.0262881	1
	391.044	244.698	NaN	NaN	NaN	NaN	0.307692	8.2276e-12
	390.303	248.444	NaN	NaN	NaN	NaN	0.517127	2.1481e-44
	390.303	248.444	NaN	NaN	NaN	NaN	0.583957	3.9772e-59
	388.671	260.004	NaN	NaN	NaN	NaN	0.0131926	1
	424.033	213.758	NaN	NaN	NaN	NaN	0.260259	0.0450018
	388.671	260.004	NaN	NaN	NaN	NaN	0.0107411	1
	387.939	263.743	NaN	NaN	NaN	NaN	0	1
	386.744	271.592	NaN	NaN	NaN	NaN	0.13311	1
	386.363	275.328	NaN	NaN	NaN	NaN	0.00943396	1
	385.665	279.065	NaN	NaN	NaN	NaN	0.116453	0.027453
	426.362	205.975	NaN	NaN	NaN	NaN	0.25378	0.00322728
	422.236	218.819	NaN	NaN	NaN	NaN	0.17341	0.700357
	425.424	208.668	NaN	NaN	NaN	NaN	0.178844	0.451173
	424.79	211.027	NaN	NaN	NaN	NaN	0.629153	9.7277e-48
	421.375	221.591	NaN	NaN	NaN	NaN	0.00502513	1
	421.375	221.591	NaN	NaN	NaN	NaN	0.0577778	1
	395.18	218.065	NaN	NaN	NaN	NaN	0.127018	0.000475262
	395.18	218.065	NaN	NaN	NaN	NaN	0.0575858	1
	389.072	256.289	NaN	NaN	NaN	NaN	0.0495156	1
	389.072	256.289	NaN	NaN	NaN	NaN	1.00108	5.24547e-88
	418.66	229.092	NaN	NaN	NaN	NaN	0.00106383	1
	416.686	234.262	NaN	NaN	NaN	NaN	0.195975	0.216197
	415.806	237.102	NaN	NaN	NaN	NaN	0.0630817	1
	409.947	256.07	NaN	NaN	NaN	NaN	0.00879765	1
	394.737	221.72	NaN	NaN	NaN	NaN	0.0324022	1
	394.737	221.72	NaN	NaN	NaN	NaN	0.02589	1
	431.752	274.06	NaN	NaN	NaN	NaN	0.439607	2.5422e-12
	431.752	274.06	NaN	NaN	NaN	NaN	0.0160321	1
	432.352	277.298	NaN	NaN	NaN	NaN	0.0523416	1
	432.686	280.085	NaN	NaN	NaN	NaN	0.229084	0.680762
	432.686	280.085	NaN	NaN	NaN	NaN	0.00337838	1
	433.272	283.026	NaN	NaN	NaN	NaN	0.0127841	1
	433.78	286.244	NaN	NaN	NaN	NaN	0.0168599	1
	439.07	329.106	NaN	NaN	NaN	NaN	0.212048	6.90337e-05
	426.729	248.261	NaN	NaN	NaN	NaN	0.0786713	1
	426.874	251.182	NaN	NaN	NaN	NaN	0.0813953	1
	427.032	254.414	NaN	NaN	NaN	NaN	0.0782609	0.709662
	428.696	282.659	NaN	NaN	NaN	NaN	0.152318	0.162234
	428.523	276.406	NaN	NaN	NaN	NaN	0.106316	1
	427.311	251.533	NaN	NaN	NaN	NaN	0.0153846	1
	428.561	279.289	NaN	NaN	NaN	NaN	0.175559	0.284895
	428.696	282.659	NaN	NaN	NaN	NaN	0.332542	0.0756863
	428.941	285.552	NaN	NaN	NaN	NaN	0.174142	1
	428.941	285.552	NaN	NaN	NaN	NaN	0.0030303	1
	428.994	292.264	NaN	NaN	NaN	NaN	0.0410448	1
	428.994	292.264	NaN	NaN	NaN	NaN	0.0589474	1
	428.978	288.879	NaN	NaN	NaN	NaN	0.0160321	1
	428.921	295.206	NaN	NaN	NaN	NaN	0.611465	7.17245e-05
	428.878	308.142	NaN	NaN	NaN	NaN	0.132479	1
	428.878	308.142	NaN	NaN	NaN	NaN	0.116424	1
	428.878	308.142	NaN	NaN	NaN	NaN	0.201717	1
	428.969	311.035	NaN	NaN	NaN	NaN	0.211302	1
	428.555	317.374	NaN	NaN	NaN	NaN	0.0259067	1
	428.825	314.391	NaN	NaN	NaN	NaN	0.140299	1
	428.249	320.745	NaN	NaN	NaN	NaN	0.0352423	1
	427.625	330.26	NaN	NaN	NaN	NaN	0.0442478	1
	428.921	295.206	NaN	NaN	NaN	NaN	0.220907	1.53399e-05
	428.921	295.206	NaN	NaN	NaN	NaN	0.139583	1
	425.69	243.388	NaN	NaN	NaN	NaN	0.0731707	1
	439.468	332.125	NaN	NaN	NaN	NaN	0.0402116	1
	428.464	273.027	NaN	NaN	NaN	NaN	0.199791	0.675366
	428.977	304.806	NaN	NaN	NaN	NaN	0.247525	0.0696068
	428.233	323.646	NaN	NaN	NaN	NaN	0.0597015	1
	431.455	271.349	NaN	NaN	NaN	NaN	0.210435	0.0710078
	391.844	279.744	NaN	NaN	NaN	NaN	0.576197	1.44323e-14
	395.135	306.833	NaN	NaN	NaN	NaN	0.419697	4.04106e-14
	395.095	309.806	NaN	NaN	NaN	NaN	0.0204842	1
	395.033	312.741	NaN	NaN	NaN	NaN	0.233232	1.76247e-13
	395.033	312.741	NaN	NaN	NaN	NaN	0.375749	3.88817e-15
	394.903	316.068	NaN	NaN	NaN	NaN	0.0639535	1
	395.008	321.773	NaN	NaN	NaN	NaN	0.730238	1.6618e-48
	394.817	324.645	NaN	NaN	NaN	NaN	0.374036	1.29008e-07
	394.665	327.902	NaN	NaN	NaN	NaN	0.18652	0.000180616
	394.19	339.56	NaN	NaN	NaN	NaN	0.224311	1.20779e-05
	394.903	316.068	NaN	NaN	NaN	NaN	0.340087	6.45673e-06
	392.824	282.515	NaN	NaN	NaN	NaN	0.183521	2.11502e-05
	395.129	289.8	NaN	NaN	NaN	NaN	0.266764	4.34765e-08
	396.9	297.112	NaN	NaN	NaN	NaN	0.0337553	1
	397.4	299.405	NaN	NaN	NaN	NaN	0.194514	3.56169e-08
	397.781	302.059	NaN	NaN	NaN	NaN	0.214929	0.0158235
	398.195	307.025	NaN	NaN	NaN	NaN	0.681373	8.61433e-37
	395.135	306.833	NaN	NaN	NaN	NaN	0.865057	3.73218e-19

## Sheet: Fig 3a
Data for spatial map, ALM	CCF_X	CCF_Y	sample selectivity	sig. sample sel.	delay selectivity	sig. delay sel.	response selectivity	sig. response sel. (1 means significant selectivity)			Data for spatial map, SC	CCF_X	CCF_Y	sample selectivity	sig. sample sel.	delay selectivity	sig. delay sel.	response selectivity	sig. response sel. (1 means significant selectivity)
	443.537	191.771	-0.137742	0	0.248446	0	0.0210471	0				437.662	242.594	-10.2471	1	6.78657	0	16.3143	1
	453.079	225.526	0.01513	0	-0.0391731	0	0.0491349	0				437.489	254.379	-2.97496	0	18.2674	1	1.39301	0
	454.037	229.156	0.541308	0	0.153846	0	-0.246723	0				437.175	258.179	-1.91142	0	-3.30669	0	0.03663	0
	454.037	229.156	-0.30543	0	-0.187029	0	0.10181	0				436.082	281.817	-1.88859	0	23.9406	1	3.08817	1
	456.113	236.411	0.104412	0	-0.0904801	0	0.0862857	0				444.958	222.876	5.80929	0	12.2436	1	2.95673	1
	456.113	236.411	0.740918	0	0.972961	0	0.165081	0				431.175	239.531	11.0225	1	-2.86361	0	17.5753	1
	456.113	236.411	-0.0159539	0	0.097371	0	-0.234664	0				434.294	266.009	4.4197	1	-1.06924	0	-1.50547	0
	456.113	236.411	0.108232	0	-0.0609692	0	0.0768482	0				434.352	268.757	1.53986	0	5.23595	1	-5.23011	1
	456.113	236.411	0.666317	0	1.10389	0	0.111602	0				435.073	277.257	-2.6347	1	0.25966	0	7.31655	1
	457.108	240.003	-0.0292862	0	0.0099618	0	-0.106359	0				435.876	296.843	7.44508	1	9.60915	1	9.69656	1
	445.716	199.282	-0.106883	0	-0.16201	0	-0.0919032	0				435.823	299.445	-5.69999	1	-12.7997	1	1.74412	1
	458.259	243.802	0.255337	0	-0.531421	0	-0.283799	0				436.208	307.559	-4.12809	1	-2.40815	1	-5.16983	1
	459.269	247.362	0.0966969	0	-0.226799	0	-0.00808928	0				436.109	310.145	6.55067	1	8.39744	1	2.56716	1
	460.256	250.951	-0.00149802	0	-0.0160288	0	-0.124635	0				431.175	239.531	-0.0265497	0	0.206709	0	-2.39019	1
	461.425	254.528	0.0211969	0	-0.0770729	0	0.125459	0				426.29	256.207	-2.01296	1	-1.30797	1	1.98566	1
	462.444	258.023	-0.273238	0	0.455621	0	0.00471875	0				426.29	256.207	-0.188423	0	-0.0971251	0	-0.621601	1
	462.444	258.023	-0.151225	0	0.272339	0	-0.350311	0				431.482	276.762	-1.69513	1	-2.13832	1	-1.34754	1
	463.639	261.791	0.233316	0	-0.142986	0	0.042244	0				431.974	279.093	-3.93838	1	-5.13895	1	6.64115	1
	463.639	261.791	-0.103812	0	-0.288068	0	-0.0529548	0				431.974	279.093	2.93902	0	-8.99798	1	1.31832	0
	464.627	265.211	0.00269643	0	-0.142986	0	0.168826	0				432.467	281.141	1.56838	0	6.77564	1	8.53739	1
	465.622	268.741	-0.880458	0	0.768032	0	-0.364542	0				433.881	288.307	-6.56978	1	-6.9799	1	-4.27593	1
	448.866	210.605	0.19212	0	-0.0737772	0	0.184106	0				434.334	290.748	8.77818	1	3.87309	0	4.72853	0
	466.888	272.191	0.0488353	0	-0.120216	0	0.247322	0				436.464	300.062	-4.02159	1	-7.72776	1	-1.68076	1
	435.436	217.403	0.0396825	0	-0.303644	0	-0.194477	0				436.893	302.529	-4.11449	1	-6.66644	1	-2.58979	1
	440.146	227.605	0.136319	0	0.0693581	0	0.0495094	0				437.715	307.461	-0.64653	0	-3.08337	0	-1.40252	1
	447.263	244.108	0.310913	0	-0.00921279	0	0.0134072	0				438.97	314.952	-4.93269	1	-4.57799	1	0.627137	0
	447.263	244.108	0.147484	0	-0.0954309	0	-0.128205	0				439.34	317.098	-12.899	1	-11.6135	1	-4.36437	1
	451.206	253.23	0.0489102	0	0.00262153	0	0.0635158	0				439.34	317.098	4.72676	1	4.28946	1	3.6376	1
	453.664	259.482	-0.225901	0	-0.164632	0	0.00546776	0				440.082	322.128	-0.103825	0	-3.38987	1	2.26637	1
	455.824	265.399	-0.0489851	0	0.0310838	0	0.0809677	0				440.854	327.208	-3.06574	1	-4.25674	1	4.83657	1
	456.964	268.42	0.0258408	0	0.0286121	0	-0.316381	0				441.158	329.737	5.68787	1	6.55741	1	3.94839	1
	458.11	271.153	0.0244176	0	0.0167778	0	0.157142	0				441.158	329.737	3.33333	1	2.00855	0	3.93162	1
	449.831	214.293	0.00441914	0	-0.365665	0	-0.216164	0				430.638	236.607	0.119934	0	-4.34361	1	-3.01725	1
	459.234	274.129	0.0673358	0	0.0155045	0	-0.254513	0				433.695	260.177	2.24107	1	0.14225	0	0.93831	1
	460.333	276.832	0.232342	0	-0.529923	0	0.0469628	0				431.439	242.398	1.33967	1	0.893777	0	2.46258	1
	461.418	279.798	-0.0986443	0	-0.201858	0	0.0137068	0				433.036	254.559	-11.1086	1	-18.2547	1	1.76246	0
	463.371	285.5	-0.170025	0	0.0376751	0	-0.319901	0				433.583	257.341	3.81888	1	7.41862	1	6.65697	1
	463.371	285.5	-0.625836	0	-0.84267	0	-0.156773	0				442.111	260.203	-1.39423	1	1.69231	1	2.14423	1
	449.831	214.293	0.374429	0	-0.211969	0	-0.158415	0				441.309	268.822	2.00385	0	2.92308	1	2.84231	1
	450.959	217.973	-0.220042	0	0.309262	0	0.295657	0				440.702	273.119	2.26994	1	3.0235	1	1.70655	1
	451.937	221.648	-0.0764737	0	-0.0265898	0	0.0158041	0				440.702	273.119	3.70914	1	2.20232	1	3.13556	1
	451.937	221.648	-0.0561007	0	-0.0449405	0	0.0217961	0				440.54	277.307	4.70862	1	4.18581	1	2.44922	1
	453.079	225.526	0.12441	0	0.298929	0	0.208898	0				438.288	309.271	-0.689793	1	-0.0438596	0	-0.145994	0
	446.707	181.272	-0.0647501	0	-0.0528361	0	-0.129112	0				437.765	313.977	0.206044	0	-0.343407	0	1.23626	1
	452.991	214.152	0.118553	0	0.47248	0	-0.151636	0				435.247	228.262	0.657051	1	0.216346	0	0.0320513	0
	452.991	214.152	-0.0702364	0	-0.0158097	0	-0.257101	1				434.783	260.982	0.400539	1	1.0426	1	1.48524	1
	453.511	217.414	-0.23877	0	0.0172237	0	1.24177	1				434.759	277.235	1.31821	1	-0.471895	0	5.95703	1
	454.279	220.643	-1.12845	0	-2.10325	0	-8.5175	1				434.361	281.409	3.04029	1	-1.19214	0	9.02098	1
	454.771	223.881	-1.23336	0	-3.3925	0	-12.1351	1				434.361	281.409	2.70591	0	-2.43495	0	-0.340967	0
	454.771	223.881	0.681285	0	-0.248593	0	-2.72788	1				434.361	281.409	6.6623	1	-1.75723	0	-4.51882	1
	455.827	230.395	0.447552	0	-0.685315	0	-5.97203	1				434.358	285.262	8.61472	1	3.37662	0	-0.579421	0
	455.827	230.395	1.50306	0	-0.925287	0	-8.58204	1				434.36	289.019	0.726763	1	0.482372	0	-2.21554	1
	456.527	233.8	-0.252957	0	-0.447824	0	-1.1861	0				434.06	293.176	0.496078	1	-0.7854	1	2.41124	1
	448.052	187.674	-0.493995	0	-0.587644	0	1.50799	1				434.048	296.952	0.34965	0	-13.0753	1	10.621	1
	456.527	233.8	-0.280258	0	-0.106838	0	0.124199	0				444.835	232.215	-14.7259	1	-0.761445	1	-0.246029	0
	456.527	233.8	-0.0386192	0	-0.0183244	0	-0.152703	0				433.917	304.617	0.809295	1	0.769231	0	7.66106	1
	457.026	237.017	5.98961	1	10.5178	1	6.87706	1				433.561	308.295	3.21823	1	-3.36831	1	3.50279	1
	458.43	246.462	2.64309	0	0.85355	0	-3.76977	1				431.965	327.187	-14.123	1	-4.14822	1	-4.65815	1
	458.43	246.462	4.31002	0	0.654073	0	-13.0934	1				431.236	330.715	3.47319	1	3.30003	1	2.44589	1
	458.43	246.462	-0.00110522	0	-0.0801282	0	-0.0320513	0				444.835	232.215	-2.77223	1	-2.27273	1	-0.556111	0
	459.481	252.879	-0.044955	0	-0.0139255	0	1.95618	1				444.559	236.045	-6.18312	1	-0.321678	0	0.584811	1
	459.481	252.879	0.597775	0	2.4394	1	0.167956	0				444.559	236.045	-4.21565	1	-0.894443	0	-0.374693	0
	459.481	252.879	0.0758915	0	-0.0870542	0	0.160477	0				443.915	240.008	-0.174445	0	-0.809702	0	0.359495	0
	460.277	258.986	-0.15753	0	-0.325892	0	0.0152151	0				403.103	244.248	0.514385	0	11.293	1	3.35223	1
	449.225	194.368	0.149683	0	-0.461465	0	-0.0809755	0				403.924	248.483	0.0311785	0	1.66065	1	4.39509	1
	460.277	258.986	0.026862	0	-0.283883	0	-0.327228	0				407.242	268.942	-1.08451	0	-0.106537	0	4.51535	1
	460.755	261.993	-3.70903	1	-14.6915	1	-7.28942	1				407.596	272.73	-0.236186	0	7.11268	1	-1.92633	0
	459.775	197.033	0.0602214	0	0.0588853	0	-0.103455	0				409.406	284.655	0.435777	0	19.2275	1	9.92488	1
	460.38	199.415	-0.0382037	0	0.636421	0	-0.102233	0				410.041	288.634	0.298423	0	0.339473	0	2.09065	1
	461.446	204.636	-0.316537	0	-0.313093	0	-0.491219	0				410.858	296.076	-10.7463	1	-7.34522	1	-17.1816	1
	462.001	207.132	0.0676024	0	0.290672	0	0.0106469	0				433.085	241.003	2.18852	1	0.524618	0	-1.45468	1
	462.001	207.132	-0.0048107	0	-0.00577284	0	0.218406	0				434.986	253.022	1.08487	0	0.719875	0	0.864933	0
	465.17	222.632	-0.18225	0	-0.848143	0	-3.66766	1				435.973	261.876	0.767305	0	0.442759	0	-2.43144	1
	465.17	222.632	0.828688	0	-0.442029	0	0.0514679	0				436.853	267.613	5.09329	0	9.73841	1	-7.8683	1
	449.225	194.368	0.288719	0	-0.651083	0	-0.669577	1				438.08	279.451	4.645	1	43.1863	1	1.81678	1
	465.649	225.192	-0.289518	0	-0.667638	0	-0.689205	0				436.853	267.613	-0.610826	0	0.756695	0	-0.17094	0
	465.649	225.192	-0.48648	0	-0.544098	0	-1.13771	1				437.7	276.419	0.488504	0	1.56964	1	0.0350307	0
	466.221	227.705	-0.439213	0	-0.92584	0	-0.952107	0				398.216	209.494	0.1772	0	-0.888046	1	-0.745395	1
	468.625	240.774	-0.539419	0	-3.56263	1	1.55758	0				418.003	273.556	0.336417	0	-1.92502	1	6.41683	1
	468.625	240.774	-0.665666	0	-1.92616	0	-3.73258	1				418.432	277.029	0.0029113	0	-4.30355	1	-0.0527269	0
	469.156	243.277	-0.22307	0	-2.34895	1	-1.17941	1				418.003	273.556	0.86498	0	-4.11399	0	11.1804	1
	469.156	243.277	0.076883	0	-0.0204221	0	0.0180195	0				418.51	280.245	-0.00647773	0	0.717409	0	-0.41498	0
	469.58	245.751	0.19361	0	1.53484	0	-0.48878	0				418.918	283.362	0.345798	0	-0.548619	0	3.38132	1
	470.044	248.478	-2.06134	1	-0.999742	0	-1.55777	0				427.326	249.373	-0.596583	0	0.611046	0	0.312754	0
	470.044	248.478	0.642875	0	3.0498	0	-6.47806	1				427.469	251.902	0.328526	0	0.160256	0	0.965545	1
	450.428	200.877	3.51057	0	-1.62692	0	2.24926	0				428.229	265.17	0.142977	0	-1.1574	1	1.48412	0
	470.525	250.885	-0.0412088	0	-0.10989	0	8.92857	1				413.639	237.697	0.0100278	0	-1.5142	1	14.6231	1
	471.032	253.386	-4.41099	0	-27.0353	1	-2.7931	1				428.229	265.17	-1.32659	0	-17.2972	1	7.03851	1
	471.032	253.386	-0.499878	0	0.878073	0	-0.157148	0				428.554	267.82	-0.178636	0	-1.94387	1	-7.01411	1
	471.555	255.8	-0.207249	0	1.03162	0	-0.11818	0				431.49	292.077	0.0323478	0	10.6288	1	-1.80565	1
	471.555	255.8	18.8854	1	38.5871	1	-7.50217	1				433.343	310.861	-0.981432	0	-3.52397	1	-7.6082	1
	472.49	260.848	2.05777	0	-4.33646	0	-1.5959	1				431.085	286.387	-0.05952	0	-4.08197	1	-6.04516	1
	472.49	260.848	-0.162133	0	-0.264817	0	0.570843	0				431.114	289.031	1.67723	1	-3.24772	1	1.95381	1
	472.49	260.848	-0.10989	0	-0.0549451	0	0.047619	0				413.857	240.535	-8.11833	0	-26.9166	1	50.7107	1
	450.428	200.877	-0.464585	0	-0.952018	0	0.0228484	0				415.418	249.322	-0.90121	0	-0.316362	0	17.7095	1
	451.194	204.139	0.508456	0	-0.128387	0	-1.82724	0				415.418	249.322	0.71521	0	0.672187	1	10.8763	1
	451.194	204.139	-0.136881	0	-0.735171	0	0.969732	0				416.476	257.951	0.121093	0	-0.193749	0	-3.845	0
	451.194	204.139	-0.118953	0	-0.182395	0	-0.182395	0				416.729	261.279	1.73255	0	-1.79821	0	-8.83936	1
	453.643	192.1	0.445072	0	0.91288	0	2.47666	1				416.729	261.279	-0.144271	0	-8.19532	1	9.56007	1
	462.537	234.567	0.0877712	0	1.04832	0	0.483235	0				406.958	247.804	0.780913	0	-1.42529	0	3.61725	1
	462.537	234.567	1.01552	0	0.0877193	0	-2.62821	0				411.27	296.944	0.118287	0	3.23975	0	5.4255	1
	462.537	234.567	0.284199	0	0.392883	0	0.00275586	0				411.312	299.736	-4.84904	0	1.39498	0	-19.7817	1
	463.732	240.852	0.273864	0	-1.84143	0	-1.5686	1				411.749	305.398	-6.26228	1	2.19488	0	12.4676	1
	464.501	243.887	0.930104	0	1.37242	0	-2.24758	1				412.39	323.771	-0.498339	0	-4.31419	1	1.40265	1
	465.215	247.119	0.150022	0	1.20569	0	0.26508	0				418.556	281.254	1.42638	1	0.999233	0	4.66686	1
	465.721	250.067	0.839836	0	11.2412	1	6.24675	0				419.249	286.204	-1.45887	0	0.0916359	0	1.84805	1
	465.721	250.067	0.180567	0	5.99649	1	2.12254	1				419.686	288.441	-0.470593	0	-4.36786	1	5.17396	1
	465.721	250.067	1.35444	0	10.0776	1	-0.562533	0				424.244	322.425	0.438874	0	1.73214	0	7.31113	1
	467.17	256.196	0.438699	0	-4.30638	1	1.00916	0				407.75	258.493	-0.0511117	0	0.207732	0	0.665182	0
	454.12	194.888	0.220469	0	1.34607	0	3.0411	1				409.003	271.674	-0.524887	0	-0.0746606	0	-2.00905	0
	468.437	262.262	-0.43956	0	-0.514347	0	-0.712759	0				416.146	266.474	-1.26697	0	-4.15083	1	-3.92459	1
	468.437	262.262	0.341958	0	-0.267832	0	-5.55112e-17	0				420.024	291.211	-1.65237	0	-11.6604	1	-15.7888	1
	469.19	265.12	0.134865	0	0.417169	0	-1.2615	0				422.67	308.397	0.600847	0	1.17317	0	-5.17114	1
	469.924	267.942	0.445872	0	10.196	1	2.3192	1				423.246	313.138	-0.581213	0	-1.24639	0	3.13132	1
	469.924	267.942	-0.022792	0	-0.529915	0	-0.0769231	0				408.399	264.86	-1.15257	0	6.24147	1	2.1434	0
	473.187	222.208	0.212718	0	0.291088	0	-0.508802	0				409.5	275.153	-0.32109	0	-0.871448	0	-8.32814	1
	473.707	225.129	-0.0711358	0	-0.153639	0	-0.0148128	0				409.5	275.153	0.0755723	0	-0.446862	0	-0.0540323	0
	474.363	227.669	0.517751	0	-0.160873	0	0.401257	0				409.646	278.315	0.227205	0	1.71419	1	1.91565	1
	475.046	230.537	0.299356	0	-0.233043	0	0.33346	0				410.314	287.714	-2.84071	0	-3.10832	0	-3.87061	0
	475.046	230.537	0.306777	0	1.16529	0	0.924908	0				406.373	226.443	-0.47833	0	-0.527427	0	-0.93763	1
	456.666	206.982	-0.209618	0	-1.23549	0	1.16797	1				424.307	289.048	0.29186	0	-0.162482	0	-3.72893	1
	487.57	277.74	-0.538083	0	1.3223	0	3.18802	1				426.867	300.232	-1.21811	0	-2.94273	1	4.433	1
	458.101	212.843	1.3204	0	1.53915	0	-0.236488	0				429.321	310.75	-0.641132	0	-1.49416	0	-0.000959539	0
	458.526	216.039	-0.0153295	0	1.25547	0	-0.0163629	0				430.314	314.302	0.60355	0	7.53734	0	10.8057	1
	459.268	219.019	-0.216718	0	-0.32468	0	0.335794	0				430.878	317.977	0.312536	0	0.703494	0	0.432476	0
	459.972	222.271	-0.234937	0	0.264391	0	0.742017	1				431.789	321.575	-2.19111	0	-5.70782	1	-11.7857	1
	461.832	231.603	0.199456	0	0.267319	0	-1.08616	0				432.719	325.076	1.81818	0	-1.35198	0	-7.45455	1
	461.832	231.603	0.315752	0	0.0841665	0	-0.554479	0				433.619	328.67	0.982377	0	0.221481	0	0.31317	0
	417.436	212.698	0.456998	0	-0.189424	0	0.127647	0				433.619	328.67	1.62579	0	2.28725	0	4.77332	1
	429.801	253.653	-0.696497	0	-4.8509	1	-0.92377	0				411.619	242.517	0.260835	0	0.000959539	0	-1.77387	1
	430.561	256.465	-0.951808	0	-4.91407	1	-1.14461	0				414.802	256.009	1.60467	0	-0.161043	0	0.43675	0
	430.561	256.465	-0.240647	0	0.786045	0	-0.178471	0				414.802	256.009	-0.651207	0	-0.571726	0	0.102511	0
	430.561	256.465	-0.939108	0	0.978691	0	2.48334	0				417.779	267.804	4.47241	0	1.42971	0	-12.4241	1
	430.561	256.465	0.327635	0	5.57309	1	1.11221	0				418.861	271.736	2.26691	0	1.63298	1	2.28754	1
	431.558	259.405	0.131388	0	2.24887	0	-1.71912	0				421.539	283.833	0.0879578	0	3.76555	1	6.01663	1
	431.558	259.405	0.602378	0	7.24972	1	1.90004	0				423.659	291.861	-5.27475	0	-6.06358	0	-9.32517	1
	432.321	262.376	-1.99487	0	-2.6465	1	-14.0859	1				427.539	311.922	0.737179	0	0.951417	0	-1.84717	1
	424.475	235.923	-0.371586	0	-0.051293	0	-0.379008	0				415.927	255.882	-0.224372	0	0.824084	0	-0.25044	0
	433.115	265.364	-0.983639	0	-4.91011	1	-1.19953	0				427.539	311.922	0.954046	0	0.28971	0	0.839161	0
	434.143	268.318	-0.344867	0	-3.11964	1	-3.81317	1				427.539	311.922	-0.394211	0	-0.555253	0	-0.869822	0
	434.876	271.188	1.22938	0	9.64474	1	0.21045	0				428.462	315.759	-0.54198	0	-0.4577	0	-8.86231	1
	434.876	271.188	-0.66672	0	0.695437	0	0.195419	0				429.342	319.427	0.915081	0	-0.515593	0	-0.627699	0
	435.707	274.142	-1.45154	0	-1.72483	0	10.5429	1				431.298	330.467	-1.84983	0	0.634256	0	-1.47449	0
	435.707	274.142	1.5812	0	0.811966	0	0.145299	0				432.884	337.536	-0.927235	0	0.985127	0	0.368143	0
	435.707	274.142	-0.245088	0	0.257076	0	0.563437	0				457.788	449.711	-0.480409	0	0.723813	0	-1.89125	1
	435.282	230.942	0.194947	0	0.260588	0	-0.093515	0				410.476	239.274	0.167832	0	11.3531	1	0.814685	1
	435.849	233.313	-0.61373	0	-1.07361	0	7.98291	1				414.78	252.361	5.70094	1	5.39853	1	-0.943867	0
	425.318	238.9	-0.0183306	0	0.0565194	0	3.74304	1				424.847	292.862	-0.374555	0	-0.860376	1	-2.42429	1
	435.849	233.313	-0.119426	0	-0.299498	0	-0.0785793	0				417.045	259.449	-3.21184	0	-4.59422	1	-12.9776	1
	436.524	235.583	0.0496098	0	-0.304905	0	0.00724638	0				425.892	296.541	-0.692148	0	-1.77195	1	-3.20598	1
	436.524	235.583	0.0879121	0	0.0853175	0	0.264652	0				412.972	248.382	-0.595142	0	-0.533063	0	0.577598	0
	437.77	240.232	0.0593157	0	-0.233673	0	0.401005	0				424.267	295.808	-0.783784	0	-1.89237	0	-12.0756	1
	437.77	240.232	-0.482304	0	0.150368	0	2.02025	0				425.294	300.232	-0.236047	0	1.10763	1	-0.686231	0
	439.686	247.217	0.171856	0	-1.29206	0	0.71365	0				430.808	326.825	-1.91556	0	0.429874	0	-0.00959539	0
	440.148	249.485	0.992892	0	1.46329	0	0.557106	0				419.774	270.577	-1.1756	0	-0.113545	0	-0.450344	0
	440.922	251.554	0.403117	0	1.51212	0	0.764442	0				419.774	270.577	5.89445	1	40.6007	1	4.53254	1
	442.044	256.209	-1.97075	0	-4.68667	1	-1.50081	1				421.428	278.183	0.904686	0	-0.123781	0	-21.0587	1
	442.044	256.209	-0.0318314	0	-0.722061	0	-6.42713	1				422.313	281.576	-0.550456	0	-0.422197	0	1.38957	0
	426.357	241.815	-0.127985	0	0.879569	0	-0.857468	0				424.307	289.048	0.901487	0	-0.33264	0	-8.90804	1
	442.537	258.412	-1.978	0	-6.07649	1	-2.96659	1				478.761	223.007	-0.604072	0	0.674208	0	0.945701	0
	442.537	258.412	-0.875518	0	-2.61785	1	-2.90879	1				481.56	271.281	0.347092	0	-0.0476861	0	-1.1474	1
	443.178	260.666	-2.1713	0	-8.90454	1	-1.15632	0				481.69	274.601	0.0556527	0	0.65676	0	-3.94959	1
	443.178	260.666	-1.52843	0	-3.54181	0	-4.61204	1				482.523	284.527	0.224359	0	1.02297	0	-0.440705	0
	443.746	262.918	-0.120893	0	-0.232221	0	1.97701	1				483.015	287.803	0.814962	0	-0.28768	0	-5.70122	1
	444.358	265.234	-1.4433	0	-6.10997	1	1.52857	0				483.764	298.132	3.59053	0	3.09354	0	-13.2507	1
	444.358	265.234	-0.753282	0	-0.645132	0	-0.886161	0				459.04	227.371	-0.209073	0	0.700197	0	-0.0335306	0
	444.861	267.446	-0.280545	0	4.98944	1	-5.61915	1				459.04	227.371	0.304513	0	2.61471	0	-1.37844	0
	444.861	267.446	-0.736799	0	-3.50056	0	-0.0532077	0				459.867	230.336	0.111538	0	0.884615	0	-4.13974	0
	426.357	241.815	0.683496	0	-0.228626	0	2.29817	0				459.867	230.336	1.56981	1	0.893953	0	-0.735928	1
	427.178	244.729	-0.063168	0	0.218037	0	-1.76145	1				459.867	230.336	1.19527	0	-0.175542	0	-0.272189	0
	427.97	247.792	-0.201874	0	-0.242281	0	0.437228	0				479.05	226.445	-0.0480769	0	4.26816	0	0.849359	0
	427.97	247.792	-3.40398	0	-8.87584	1	-2.65883	1				463.016	246.704	-2.53596	0	-13.0779	1	1.55234	0
	455.386	202.26	-0.0145688	0	0.0568182	0	-0.164627	0				463.802	249.249	-7.86976	1	-14.9234	1	-19.4919	1
	469.127	248.173	-0.27214	0	-0.0226244	0	1.63995	0				468.265	270.752	0.641807	0	0.245466	0	-2.88207	1
	470.102	251.353	-0.157204	0	-0.197802	0	-2.5638	1				469.061	273.258	4.09572	1	0.325203	0	-1.0618	0
	471.107	254.209	-2.23433	0	-19.1307	1	-2.24599	1				473.042	291.948	0.805861	0	0.0732601	0	-1.4652	1
	472.047	257.36	1.14938	0	0.305101	0	0	0				473.042	291.948	0.455128	0	0.615385	0	-0.730769	1
	472.848	260.242	-1.2051	0	-0.867116	0	-0.99763	1				473.449	294.935	1.20622	0	0.69262	0	-0.441291	1
	474.665	266.114	-0.0208412	0	-0.235885	0	-0.713338	0				474.425	300.17	0.0742369	0	0.212943	0	0.914286	1
	454.527	201.521	0.0872171	0	0.0739128	0	0.444149	0				479.565	244.153	0.671192	0	0.889894	0	-0.392157	0
	458.574	216.322	0.36859	0	0.224359	0	0.673077	0				464.169	251.827	-4.09025	1	-1.64556	0	-0.402595	1
	459.358	219.321	-0.0650221	0	-0.235656	0	-0.373384	0				479.014	229.895	-2.53361	0	1.80718	0	-14.213	1
	457.919	211.516	-1.14336	0	-1.73776	0	-0.56993	0				479.998	251.065	0.565115	0	0.946919	1	-0.84964	1
	464.061	234.301	5.86036	0	12.4095	1	-5.99231	1				480.459	257.889	-1.32202	0	0.776772	0	-2.1003	0
	464.061	234.301	1.39349	0	-0.868639	0	9.86154	1				481.083	267.962	-0.858683	0	0.769522	0	6.43823	1
	465.977	240.155	5.5087	0	-2.96807	0	-0.143493	0				481.56	271.281	-1.24941	0	-0.708451	0	-8.60127	1
	465.977	240.155	-2.41259	0	-3.84324	0	-7.82634	1				378.059	192.842	-0.00404858	0	1.37112	0	-1.19298	0
	467.04	243.08	1.90571	0	-0.502577	0	-0.543615	0				328.256	132.932	0.253815	0	-0.175958	0	0.158829	0
	469.002	249.106	1.98718	0	0.99359	0	7.48397	1				331.505	158.37	1.21083	0	1.5348	0	1.02157	0
	470.909	254.897	-0.55905	0	-2.18204	0	-1.23179	0				379.133	150.872	-3.65015	0	-0.887574	0	-6.72707	1
	472.831	260.821	-4.44098	0	-1.59452	0	4.62473	0				378.635	169.44	-0.995166	0	0.210698	0	-1.57787	0
	472.831	260.821	-0.100455	0	-0.0247932	0	0.15624	0				378.126	188.773	-1.49129	0	1.95301	0	-3.99401	1
	459.512	217.746	0.0731737	0	-0.271831	0	-0.199867	0				381.928	324.399	-0.805009	0	-0.872143	0	0.120199	0
	459.512	217.746	0.782159	0	1.41241	0	-1.11829	0				373.433	307.224	-0.3413	0	-0.597777	0	-1.63534	0
	461.3	223.904	-0.10989	0	0.153846	0	-0.10989	0				373.433	307.224	-0.236779	0	0.0205021	0	1.46429	1
	462.327	226.806	-0.50529	0	-1.41904	0	-9.59907	1				372.936	314.381	-1.17176	0	-0.516802	0	3.47269	0
	466.067	239.204	2.34982	0	-7.75702	1	-3.28602	1				368.27	338.74	-0.172161	0	-1.17216	0	-1.00458	0
	468.083	245.291	9.6773	0	-10.3499	0	-14.9034	0				367.327	345.131	-0.89501	0	-1.60369	1	-0.970114	0
	373.9	232.648	-0.122829	0	-0.0545906	0	0.0496278	0				364.992	355.32	-1.49484	0	-1.51535	0	0.0178891	0
	395.415	306.866	0.696757	0	0.102289	0	0.465116	0				384.518	337.201	1.59463	0	0.310966	0	-2.12245	1
	395.415	306.866	0.721154	0	0.240385	0	0.240385	0				372.283	317.724	0.489058	0	3.47977	0	1.45557	0
	372.343	225.426	0.801041	0	0	0	0.0404858	0				383.614	333.776	0.28749	0	0.019425	0	-4.11292	1
	372.964	228.607	0	0	-0.0769231	0	0	0				372.266	283.772	-0.185612	0	0.0524476	0	6.41497	1
	373.854	231.95	0.04884	0	1.19658	0	0.0793651	0				373.405	290.572	0.23248	0	1.07053	1	2.50074	1
	377.528	248.277	-0.480137	0	2.03146	1	0.268219	0				374.003	300.662	-0.378755	0	1.346	1	6.22828	1
	388.457	291.121	0.0899101	0	-0.979021	0	-0.22977	0				481.538	245.004	1.61616	0	2.65734	0	1.46465	0
	389.224	294.174	0.37291	0	-0.0602007	0	-0.12709	0				487.825	258.119	-1.82067	1	-1.99007	1	-0.227082	0
	391.021	300.404	0.0145138	0	-0.025641	0	-3.15239	0				488.239	285.917	0.651848	0	0.934066	0	-0.684316	0
	373.9	232.648	-0.324365	0	0.182645	0	-1.27624	0				488.754	309.223	-0.331131	0	-0.160637	0	-0.159907	0
	375.65	239.195	-0.650316	0	0.850985	0	1.00149	0				488.481	314.492	0.246796	0	-0.583403	0	0.092001	0
	380.128	255.799	0.0769231	0	-0.14359	0	0.405128	0				487.882	255.76	0.3125	0	-0.484203	0	0.0103022	0
	383.963	269.228	-0.803748	0	-1.19001	0	-0.0772518	0				481.538	245.004	-0.503771	0	0.280543	0	0.977376	1
	383.963	269.228	1.3985	0	0.441239	0	0.0651709	0				481.297	255.858	-0.999233	0	1.35775	0	0.318353	0
	386.844	279.084	2.63126	0	2.52747	0	1.14164	0				481.123	271.663	-0.741484	0	-1.00946	1	0.0273813	0
	420.919	241.364	0.256036	0	0.333933	0	0.337927	0				481.17	306.723	-0.337382	0	-0.882591	0	-0.582996	0
	434.427	250.32	0.486522	0	-0.0361604	0	-0.386259	0				487.704	248.68	0.151382	0	-0.357331	0	2.80232	1
	435.191	252.89	-0.971154	0	-0.548077	0	0.0769231	0				487.622	251.01	-0.139462	0	-0.812676	1	0.0346829	0
	440.08	268.005	-0.283037	0	-0.0295858	0	-0.00854701	0				451.604	228.933	-0.0574101	0	0.152556	0	1.01242	1
	421.692	245.029	0.188746	0	2.00855	0	3.03063	0				451.351	234.728	-0.117078	0	0.0387034	0	1.50363	1
	423.366	251.723	0.723582	0	-0.250583	0	0.336053	0				450.409	274.341	-1.68779	0	2.94114	0	-1.05273	0
	425.82	261.878	0.359898	0	0.831773	0	0.446908	0				450.404	285.38	-1.60839	0	-0.0874126	0	0.0262238	0
	426.775	265.033	-0.184481	0	-0.340265	0	-0.219514	0				461.714	243.014	-1.27564	0	-0.442308	0	0.442308	0
	426.775	265.033	0.725298	0	-1.18037	0	-0.385444	0				418.05	218.523	-6.67832	1	-7.65844	1	3.20804	1
	428.371	271.646	-0.322697	0	0.307218	0	-1.21452	0				417.482	261.062	2.74913	1	2.88352	0	3.63855	1
	430.136	277.784	0.319701	0	-0.497216	0	-0.0391981	0				417.364	263.868	1.69908	0	-1.87937	0	4.73667	1
	430.923	281.059	-0.188875	0	0.0597958	0	-0.33593	0				418.493	300.939	-0.887238	0	-0.76486	0	-0.236014	0
	454.633	217.83	0.0643357	0	-0.195804	0	-0.215385	0				421.667	224.971	0.380245	0	0.0535402	0	-0.268794	0
	459.57	269.332	0.421598	0	0.529586	0	0.366864	0				420.479	229.132	0.24257	0	0.0458916	0	0.470935	1
	459.57	269.332	0.627828	0	0.339367	0	1.52715	0				419.541	232.928	0.150787	0	0.805288	0	0.238199	1
	460.119	275.855	-1.18931	0	-1.78022	0	-0.954046	0				413.695	266.287	-0.236014	0	0.551792	0	10.5365	1
	460.441	279.162	0.104895	0	-0.514486	0	0.165584	0				413.05	270.651	-0.34528	0	-0.671984	0	3.32823	1
	461.462	292.172	-0.406318	0	-1.46552	0	-0.505184	0				417.282	234.146	0.240385	0	-3.7358	1	10.979	1
	461.462	292.172	-1.40855	0	-1.67664	0	-1.02515	0				413.05	270.651	-0.0568182	0	0.79764	0	3.68335	1
	434.21	234.209	-0.71997	0	-0.703549	0	-0.518504	0				412.54	274.261	0.740822	0	-2.92395	0	17.134	1
	438.487	247.052	0.104895	0	0.390443	0	-1.04895	0				409.462	294.988	1.98099	0	5.86976	0	-6.41281	1
	440.312	252.226	1.561	0	-1.37973	1	0.718512	0				407.828	304.431	2.47705	0	3.76967	1	-2.83435	1
	457.051	240.408	0.215288	0	0.403564	0	0.649694	0				407.828	304.431	0.0983392	0	0.603147	0	-0.735358	0
	441.22	254.915	1.43162	0	-0.470085	0	0.786325	0				407.357	307.329	-0.56044	0	0.186813	0	0.0631868	0
	442.144	257.397	0.564103	0	-0.538462	0	-1.39744	0				406.767	310.749	0.154065	0	0.161713	0	0.0939685	0
	444.001	262.411	-4.14201	0	-6.15385	0	-4.41366	0				406.327	313.561	0.100057	0	-0.180983	0	-0.908431	1
	444.665	265.085	0.771385	0	-0.915751	0	-2.58349	0				417.225	266.792	1.80507	0	-4.85358	1	3.2299	0
	444.665	265.085	-0.854458	0	-4.39904	0	-1.46416	0				417.514	274.971	-8.88178e-16	0	0.348558	0	-1.03256	0
	445.541	267.502	-0.555556	0	-4.1453	0	-2.35043	0				418.322	285.56	-0.155157	0	-0.977928	0	4.92461	1
	447.395	272.609	-1.94752	0	-1.27862	0	-1.61821	0				416.328	249.792	0.257867	0	0.402098	0	0.788899	1
	448.349	275.21	-0.04884	0	-0.848596	0	-1.59951	0				414.271	262.497	0.124563	0	-0.195586	0	8.89642	1
	448.349	275.21	-0.128458	0	1.38613	0	0.310724	0				412.08	277.724	-0.442526	0	-1.57998	0	1.68816	1
	448.349	275.21	0.837745	0	1.52289	0	-2.02741	0				410.545	288.242	0.00655594	0	-0.817308	0	-2.16018	0
	457.305	243.636	0.871041	0	-0.296946	0	0.641968	0				409.462	294.988	0.863199	0	2.25087	0	-4.01442	1
	449.223	277.547	-0.10989	0	0.473901	0	-0.848214	0				417.059	237.235	-0.870848	0	-3.4222	0	6.12107	1
	449.842	280.161	0.0259197	0	0.897157	0	-0.155518	0				408.351	301.533	-0.213068	0	0.0972465	0	-0.446897	0
	451.71	285.115	-1.1856	0	1.35841	0	-0.659915	0				417.249	243.323	-0.216346	0	-4.2712	1	34.799	1
	451.71	285.115	0.925307	0	0.360799	0	-1.05098	0				417.249	243.323	-2.83108	0	-7.64969	1	14.1073	1
	451.71	285.115	-0.512821	0	1.24542	0	0.142664	0				417.476	249.322	-0.676355	0	-0.076486	0	17.1755	1
	451.71	285.115	-2.75962	0	-3.44231	0	-0.807692	0				417.216	255.307	0.319056	0	0.1191	0	1.42264	1
	452.603	287.488	-0.0851723	0	-3.47896	0	-1.1266	0				417.333	252.291	1.00524	0	0.390079	0	6.67723	1
	452.603	287.488	1.56213	0	1.6568	0	0.0631164	0				446.237	218.929	1.91914	1	3.19002	1	2.25921	1
	452.603	287.488	0.929766	0	-0.0347826	0	-1.33779	0				445.329	260.268	0.205983	0	0.0890003	0	0.0910407	0
	454.423	292.476	-1.20243	0	-0.102024	0	-1.70931	0				445.329	260.268	-1.90612	1	-0.473956	0	-0.0350754	0
	457.654	246.853	-0.320513	0	-1.34615	0	-0.4662	0				445.298	266.353	-6.62013	1	-0.197336	0	0.0610177	0
	457.837	250.126	-0.485143	0	2.36655	0	-0.546224	0				445.292	278.493	-0.154099	0	0.741248	0	3.39629	1
	458.503	256.551	-0.536162	0	-0.320861	0	-0.0438963	0				445.066	281.532	-0.948494	0	-4.4025	0	-6.61012	1
	458.862	259.809	-0.436676	0	0.991528	0	0.155588	0				445.264	293.648	-0.0453746	0	0.170228	0	-0.71997	0
	459.033	263.094	-0.00304044	0	0.605047	0	-0.111483	0				422.077	208.23	-0.421774	0	-0.665021	0	-0.33018	1
	459.431	266.137	0.689311	0	1.80869	1	0.546953	0				419.659	215.467	0.230662	0	1.85968	1	-0.178389	1
	465.118	222.28	-0.0880503	0	-0.310595	0	-0.661248	0				418.205	221.446	-2.10948	1	1.39923	0	2.07062	1
	477.853	249.895	0.282051	0	0.174359	0	0.0820513	0				416.298	230.627	1.33607	0	2.82071	1	10.9522	1
	478.847	253.377	-0.287449	0	0.230769	0	-0.0161943	0				415.579	233.865	-8.34456	1	-10.8971	1	-0.874068	0
	478.847	253.377	-0.691633	0	0.360999	0	0.495951	0				414.892	237.249	-1.51058	1	-1.38193	1	11.374	1
	479.698	256.824	-0.520591	0	-0.0621601	0	0.48951	0				414.776	240.716	-4.68281	1	-3.5537	1	16.6146	1
	480.651	259.977	-0.0419853	0	-0.391363	0	-0.00899685	0				414.071	244.878	-5.2345	1	-5.7789	1	1.15671	0
	481.485	263.345	-0.487179	0	-0.0961538	0	-0.198718	0				413.473	248.426	-0.0710253	0	1.72015	1	-1.92798	1
	482.446	266.624	-0.752137	0	-1.21368	0	0.837607	0				411.895	265.182	1.12793	0	0.574381	0	-4.8244	1
	483.229	269.854	0.186966	0	-0.165598	0	-0.630342	0				411.895	265.182	-3.62336	1	0.8593	1	0.123979	0
	484.189	272.95	-0.224784	0	0.111542	0	0.234306	0				410.939	272.006	-0.825585	0	3.35879	0	6.32291	1
	484.189	272.95	-0.25974	0	-0.4995	0	-0.38961	0				411.043	274.947	4.99189	1	1.65	0	-3.87258	1
	484.189	272.95	0.0467033	0	0.400183	0	0.467949	0				410.217	280.65	0.0720941	0	1.0133	0	19.5111	1
	485.023	276.22	-0.397635	0	-0.107146	0	0.634978	0				410.328	283.46	1.21472	0	0.216282	0	-8.42238	1
	486.749	282.46	-0.0320513	0	-0.141026	0	0.173077	0				410.328	283.46	-0.278563	0	-0.698011	0	-7.94289	1
	486.749	282.46	-0.212375	0	0.255853	0	0.404682	0				408.243	301.995	0.516901	0	-0.306934	0	-0.351143	0
	486.749	282.46	0.138548	0	0.00909222	0	-0.0942416	0				446.045	221.811	0.143411	0	0.730172	0	0.522537	1
	488.407	288.86	-0.485962	0	0.0386961	0	0.29667	0				445.928	239.323	-6.23138	1	-2.207	1	0.0552889	0
	490.039	295.011	-0.81044	0	0.425824	0	0.0412088	0				445.928	239.323	0.839757	0	0.355509	0	1.53894	1
	490.039	295.011	3.75046	0	2.54693	0	3.3456	0				445.142	287.582	-0.677656	0	0.0703463	0	-0.846237	0
	469.792	234.206	-0.0226244	0	0.432692	0	-0.893665	0				413.403	251.859	-1.46442	0	-1.59093	1	7.3674	1
	484.303	272.708	-0.423077	0	-0.0677656	0	-0.0842491	0				412.878	255.302	-0.385053	0	-0.0623779	0	0.498635	0
	473.355	232.145	-0.13123	0	0.0991205	0	-0.125646	0				412.36	258.739	-0.508934	0	-0.782639	0	0.407206	0
	474.191	235.696	1.91163	0	1.76282	0	2.22527	0				408.667	297.034	-0.236881	0	-0.544204	0	5.60138	1
	475.182	239.366	0.149154	0	0.402212	0	0.791017	0				445.849	245.302	-15.5794	1	-1.80857	0	0.93975	1
	477.014	246.604	-0.245445	0	0.10754	0	-0.531377	0				445.531	248.282	-4.69962	1	-0.810233	0	-0.688781	0
	477.853	249.895	0.0565502	0	-0.188171	0	-0.130016	0				445.449	254.206	4.01123	0	9.15741	1	9.50535	1
	457.842	221.154	1.62066	1	-0.0947072	0	0.0864337	0				445.612	257.271	-0.720164	0	0.279535	0	0.329282	0
	464.337	246.704	-1.43984	1	-4.43003	1	-0.86706	0				476.442	198.205	-0.116625	0	1.98743	0	-1.15243	0
	464.742	249.244	-0.30476	0	-0.808023	1	-0.800277	1				476.727	230.773	-0.699222	0	1.36463	0	1.33092	1
	466.029	253.92	3.39794	1	0.667916	0	-2.44084	1				476.663	237.937	-0.44185	0	0.671442	0	8.09131	1
	466.029	253.92	-0.403531	0	-0.520733	0	-0.239596	0				476.663	237.937	1.67488	0	0.82336	0	0.853116	0
	466.872	256.386	4.22541	1	14.059	1	0.784858	0				476.661	241.352	2.07291	1	0.387562	0	-4.66267	1
	466.872	256.386	-1.08907	0	0.790625	0	7.35198	1				477.186	251.883	0.829666	0	0.258166	0	-0.472324	0
	468.146	261.397	-2.10357	0	-4.48597	1	-2.79361	1				477.254	255.732	-0.460203	0	-0.508735	0	-0.79544	0
	467.326	258.915	-0.281171	0	-0.401897	0	1.75737	1				476.53	194.848	2.15501	0	2.47823	0	10.2154	1
	457.842	221.154	-0.280095	0	-0.729756	0	-5.16134	1				477.585	269.464	-1.16945	0	-0.708626	0	1.0155	1
	468.146	261.397	11.7977	1	16.7362	1	4.53289	1				478.418	279.81	-1.00263	0	-0.967341	0	-2.85859	1
	468.621	263.816	-0.872717	0	-3.14546	0	-3.70111	1				479.336	296.791	-0.880665	0	0.196035	0	-3.9779	1
	468.621	263.816	-0.0896598	0	-0.089677	0	-0.525515	1				479.379	300.389	-1.79667	1	-0.72907	0	0.123901	0
	470.251	268.282	-0.14664	0	-0.0389273	0	-3.35298	1				476.774	204.567	-0.443801	0	0.299529	0	3.30508	1
	471.542	273.097	-0.805444	0	-0.367622	0	-1.2387	1				463.757	247.035	0.272683	0	2.22213	0	-0.583271	0
	471.993	275.512	-2.68338	1	-2.73404	1	-2.44817	0				476.575	209.45	-1.90555	1	-0.377004	0	-0.210981	0
	473.311	280.296	-0.34299	0	-0.609116	0	-0.856477	0				460.737	257.517	-11.4972	1	-1.17753	0	3.44375	1
	475.443	286.866	-0.0330967	0	0.0437809	0	0.311883	0				454.601	283.067	-1.72794	0	0.0381787	0	0.762161	0
	433.382	224.251	-0.165146	0	0.111778	0	-0.220558	0				453.838	286.804	0.296329	0	0.611888	0	-0.479895	1
	459.062	226.414	-0.530878	0	-1.29322	1	-1.08493	1				453.272	289.985	-0.148928	0	0.178612	0	3.96503	1
	435.704	234.028	-0.505279	0	-1.30062	1	-0.998785	1				452.601	293.649	1.48775	1	0.988221	1	-0.801097	1
	437.688	241.22	2.43812	0	1.11973	0	-1.47046	0				451.467	301.014	1.1226	0	0.592947	0	0.28978	0
	444.237	262.918	0.313055	0	-0.367038	0	-3.47536	1				450.581	307.797	-1.8198	1	-0.572067	0	1.61354	1
	445.532	267.748	0.105664	0	-0.166731	0	-0.597662	1				476.506	212.774	-2.18849	1	-0.302535	0	0.227899	0
	446.365	270.062	-1.08945	0	-2.65741	1	-1.86342	1				476.359	220.061	0.00505123	0	-0.758716	0	-1.61382	1
	446.841	272.479	-0.809524	0	-1.15873	0	0.479853	0				476.442	216.185	0.395982	0	0.0991354	0	-1.1572	1
	447.7	274.445	-0.861195	0	0.159138	0	-1.99074	1				476.297	223.428	1.89066	0	1.4959	0	-1.29939	0
	449.007	279.078	0.0724401	0	1.29133	1	0.532554	0				476.245	226.768	-0.618037	0	-0.523277	0	-0.530231	0
	449.867	281.461	0.0563097	0	0.279412	0	0.281926	0				476.691	234.161	-31.2596	1	-6.53159	1	-6.04013	1
	460.306	231.639	1.17257	0	1.66663	0	-0.455673	0				455.803	255.303	-6.46542	1	-0.740135	0	12.9457	1
	451.167	286.077	0.426348	0	-0.398698	0	-0.0519776	0				455.113	258.329	0.778388	0	-1.02106	0	-10.4121	1
	452.023	287.957	-0.233127	0	-0.271493	0	-0.0885349	0				450.714	287.212	0.423561	0	0.859942	0	-0.629173	0
	452.877	290.277	-0.132206	0	-0.0556043	0	0.573357	0				464.425	223.026	-4.36284	1	1.46178	1	-0.716497	0
	461.097	234.26	0.497041	0	0.529412	0	-0.0591716	0				464.093	228.764	-3.27557	0	0.107777	0	-0.47126	0
	463.084	241.532	-1.65996	1	-3.51695	1	-2.61899	1				461.467	233.57	-0.313163	0	0.990874	0	2.08861	0
	463.527	244.125	1.44304	1	0.0943723	0	0.011581	0				463.718	237.588	-1.5179	0	2.28858	0	-1.86357	0
	470.77	208.743	-3.13411	0	-1.11483	0	14.8665	1				463.408	243.986	-1.13187	0	-0.194935	0	-1.97229	1
	477.019	245.036	0.08878	0	0.204601	0	2.32831	1				463.26	246.973	-5.96396	1	-1.35438	0	0.364538	0
	478.047	251.809	-0.36396	0	-0.568083	0	-2.72117	1				463.26	246.973	-0.471881	0	0.5376	0	0.575307	0
	478.603	255.642	-0.25507	0	-0.00243496	0	0.568669	0				463.155	250.004	-3.37446	0	4.0508	1	-0.0411224	0
	479.446	262.203	0.0553042	0	0.627707	0	-0.451399	0				462.89	256.141	-0.894454	0	3.34526	0	0.232558	0
	479.807	265.421	0.443607	0	0.791875	0	0.430074	0				460.627	236.534	0.27939	0	2.48597	0	-0.188679	0
	480.195	268.567	1.35686	0	4.81082	1	1.63383	0				462.517	275.134	-7.06918	1	2.06144	0	-0.0769231	0
	481.15	278.234	-0.0706804	0	0.771786	1	2.87004	1				462.501	278.221	-1.52588	0	2.48645	0	2.63401	0
	481.615	284.236	-0.274133	0	3.56738	1	0.991621	0				462.557	288.101	-2.16896	0	-4.75783	0	5.19881	1
	482.071	290.121	0.181735	0	1.14283	0	5.88689	1				452.725	271.192	0.655781	0	-0.295356	0	3.36768	0
	460.949	265.051	-0.0142031	0	0.327791	0	0.356251	0				458.036	246.11	-2.48379	0	-1.36792	0	-0.460329	0
	473.322	223.178	0.0762301	0	0.227875	0	0.727651	1				456.514	252.236	-5.45791	1	-0.186018	0	-2.06894	0
	462.958	277.145	0.128163	0	0.0990324	0	3.30132	1				471.385	230.508	-0.844933	0	-1.5348	1	-0.532357	0
	463.856	282.85	-0.53268	0	0.268038	0	6.2567	1				468.222	241.874	-4.48474	1	-2.58364	1	-1.88584	1
	473.941	226.793	-0.0731104	0	-0.273324	0	0.334716	0				465.81	253.453	-2.87912	1	-0.549451	0	1.36142	1
	474.664	230.94	0.194486	0	0.767493	0	3.77954	1				467.425	244.88	-7.59615	1	-0.649573	0	0.74359	0
	474.664	230.94	0.123303	0	0.232411	0	-0.925968	1				499.419	239.014	5.401	0	3.65337	0	2.62017	0
	475.295	234.478	1.78494	0	10.2592	1	2.06037	1				465.186	256.495	-2.86935	1	-2.43346	0	1.13675	0
	475.881	238.005	-0.164698	0	-0.263745	0	0.306268	0				464.594	259.527	0.501832	0	2.62821	1	-0.226496	0
	476.447	241.53	-0.304089	0	-0.00313982	0	4.44729	1				463.541	265.627	0.0678733	0	-0.0678733	0	-4.00452	1
	477.019	245.036	-0.106628	0	0.223536	0	0.603695	1				463.501	268.682	-0.0835053	0	-0.202705	0	0.233487	0
	472.816	225.784	0.286511	0	-0.392157	0	0.835006	0				461.557	286.828	0.556743	0	0.495659	0	22.2222	1
	477.831	252.602	-0.261314	0	-1.94659	0	-2.69021	0				461.795	289.957	7.80769	1	4.96459	1	1.46337	0
	454.16	281.238	1.33142	0	1.54649	0	1.63074	0				497.485	246.952	-0.803724	0	-1.1395	0	1.88309	0
	454.734	285.912	2.14375	0	0.743015	0	-1.20913	0				496.724	249.386	-1.98811	0	-2.27982	0	-8.53214	0
	454.734	285.912	-0.245551	0	-0.832664	0	-2.12764	0				496.724	249.386	0.021978	0	-0.003663	0	-0.216728	1
	454.734	285.912	0.90406	0	2.29722	0	0.193672	0				489.963	272.912	-1.09557	0	-2.92693	0	5.06942	1
	454.734	285.912	0.283821	0	0.775665	0	0.817133	0				489.686	275.476	-0.635452	0	-0.802676	0	-2.7592	1
	455.484	288.737	0.361484	0	0.460252	0	0.473966	0				416.936	203.231	-0.913071	0	-0.757896	0	0.473734	0
	455.883	294.165	0.459051	0	1.64417	0	1.55493	0				421.424	249.31	-13.4974	1	-16.6154	1	7.0359	1
	456.633	296.897	-0.833859	0	1.05017	0	0.477442	0				421.424	249.31	-0.969714	0	-0.113989	0	8.15697	1
	478.19	255.671	1.39765	0	-1.09638	0	-6.55808	1				421.49	252.178	-1.07986	0	-2.59296	1	3.17204	1
	455.883	294.165	0.294349	0	5.86866	1	2.0857	1				421.49	252.178	4.69645	1	14.6337	1	1.33528	1
	456.82	299.523	3.33701	0	2.3504	0	-1.08764	0				422.405	257.767	0.148057	0	-1.67474	0	-0.205521	0
	457.013	302.169	-0.33302	0	0.15076	0	-0.405662	0				423.013	261.082	-0.0149423	0	1.17677	1	0.687518	0
	458.021	306.626	0.0774135	0	0.218847	0	-1.73182	0				416.936	203.231	0.432692	0	0.251311	0	0.445804	0
	457.87	303.973	-1.66719	0	-3.27869	0	-3.31932	0				424.803	272.499	0.0650631	0	-4.84362	1	9.79772	1
	457.87	303.973	0.430503	0	-0.0569217	0	-0.0446616	0				409.867	243.334	1.12417	1	0.876132	1	-0.545864	1
	458.021	306.626	-1.96406	0	-0.988562	0	0.482871	0				409.51	245.841	0.410017	0	-0.46731	0	-0.00469616	0
	478.667	257.714	-0.465276	0	0.245223	0	-0.890222	0				409.52	259.631	0.398747	0	0.0889709	0	0.305592	1
	458.214	309.187	-1.49433	0	-1.00544	0	0.6102	0				411.208	271.517	1.42258	0	-2.27458	0	-20.5389	1
	458.933	311.824	-0.0553454	0	0.994187	0	1.23564	0				411.747	274.654	-2.06469	0	-3.88108	1	-10.0558	1
	479.011	260.675	0.745619	0	-0.128381	0	5.35364	1				411.208	271.517	0.276316	0	-1.94231	0	3.67308	1
	479.011	260.675	-0.530728	0	-1.31512	0	2.80073	1				412.882	281.037	-1.72776	0	-5.13384	1	0.281599	0
	479.766	266.478	0.11612	0	-1.74488	0	0.523855	0				414.701	290.544	-0.0285944	0	-2.53843	1	1.5682	1
	480.769	268.585	0.990437	0	1.22134	0	1.84829	0				416.936	203.231	-0.713581	0	1.42928	1	-0.0373345	0
	479.766	266.478	0.704042	0	0.0523068	0	-0.433082	0				415.899	296.856	-0.0767608	0	-2.61123	1	-0.0509747	0
	480.769	268.585	-0.451543	0	-0.0359825	0	0.345745	0				417.034	303.075	0.511796	0	-5.82896	1	-7.27879	1
	473.843	229.193	0.534844	0	-1.24919	0	-2.05858	0				417.593	306.21	-2.04411	0	-1.76644	0	5.14588	1
	480.769	268.585	0.851442	0	2.66691	1	-1.13221	0				423.512	263.802	4.34615	0	2.43162	0	4.03419	0
	481.125	271.347	-0.025641	0	-1.70588	0	0.641026	0				423.512	263.802	0.0285374	0	-1.26033	0	1.13425	1
	481.125	271.347	1.16453	0	1.52778	0	-0.288462	0				412.33	277.856	0.418812	0	0.749763	1	1.13502	1
	481.125	271.347	0.467984	0	-1.06263	0	2.19683	0				413.505	284.206	0.377827	0	-6.4363	1	1.16653	0
	481.125	271.347	-2.24359	0	-3.13725	0	-0.641026	0				414.098	287.359	-1.82117	1	-2.91213	1	1.69574	0
	481.125	271.347	-0.591575	0	-0.326331	0	-3.29304	1				418.757	218.632	0.561784	0	0.0270049	0	-0.0364157	0
	473.843	229.193	0.592245	0	-0.176949	0	-1.9581	0				419.832	231.829	-2.24476	1	-0.264522	0	3.49036	1
	481.473	274.096	0.889379	0	1.32607	0	-0.580426	0				420.585	243.184	0.255898	0	-0.0897393	0	0.113818	0
	481.473	274.096	-0.731947	0	-2.17681	0	-0.238913	0				420.938	245.963	-1.17942	0	-3.40659	1	4.56612	1
	481.791	276.805	0.864656	0	0.977607	0	0.201049	0				421.49	252.178	3.06241	0	17.6941	1	-11.4275	1
	482.176	279.461	2.09184	0	1.94778	0	0.91248	0				381.982	294.278	-0.389277	0	-1.70862	0	-2.01166	0
	482.176	279.461	0.521092	0	1.11954	0	0.719603	0				415.623	155.636	-0.554779	0	-0.536131	0	-1.3007	1
	482.578	281.256	-2.7082	0	-0.438648	0	-1.22195	0				406.389	174.438	1.55944	0	1.31469	0	-4.0303	0
	482.578	281.256	0.320513	0	0.273109	0	1.21795	0				387.799	187.952	2.58508	0	1.92075	0	0.037296	0
	482.937	283.856	0.933691	0	1.30799	0	1.37488	0				387.326	297.459	-1.93473	0	-1.37296	0	5.81352	0
	482.578	281.256	0.0770632	0	0.125897	0	-2.62453	0				381.67	301.744	0.312354	0	0.0652681	0	5.75291	1
	475.173	237.741	0.179487	0	0.655637	0	-0.60844	0				387.409	195.534	0.4662	0	-1.67133	0	-2.42657	0
	482.578	281.256	0.230769	0	0.941176	0	2.5	0				387.026	203.508	1.76923	0	2.05128	0	-1.68998	0
	482.578	281.256	-1.60834	0	0.492071	0	-3.76857	0				386.208	219.607	-0.314685	0	-1.28871	0	-1.96304	1
	484.661	290.739	-0.418243	0	-0.606718	0	-1.47121	0				382.908	267.157	-3.662	0	-2.01632	0	31.8205	1
	484.25	289.053	1.17766	0	0.156863	0	-0.130037	0				467.736	331.935	-13.8119	0	-13.8524	0	-7.57708	0
	484.661	290.739	1.28993	0	0.60712	0	-1.80923	0				462.037	247.908	9.47253	0	4.50549	0	2.29121	0
	485.027	293.243	-0.853125	0	-2.06914	0	-0.796903	0				461.323	255.335	-2.8022	0	-0.357143	0	0.0769231	0
	485.027	293.243	1.48393	0	0.0160177	0	1.56049	0				460.286	266.163	-0.730769	0	-0.241758	0	2.73077	0
	476.055	243.074	0.765202	0	0.032144	0	-1.51464	0				459.976	269.537	-1.82498	0	-0.554344	0	8.6484	0
	485.027	293.243	0.351923	0	-0.390441	0	-0.370673	0				467.985	316.941	0.318681	0	1.42308	1	-0.538462	0
	485.352	295.717	-0.847912	0	-1.27426	0	-0.198036	0				391.604	299.654	4.94505	0	2.98202	0	0.699301	0
	485.352	295.717	3.42491	0	2.41947	0	6.1424	0				397.162	290.074	1.95804	0	-3.26174	0	-0.849151	0
	485.735	298.127	-0.736479	0	-0.217776	0	-0.188455	0				398.248	298.814	0.614386	0	-1.63337	0	0.424575	0
	486.082	300.567	-0.320163	0	0.17197	0	0.663094	0				399.282	323.756	-4.04096	0	-7.42757	0	2.21778	0
	487.133	302.255	1.88752	0	1.94886	0	0.342756	0				392.655	290.042	0	0	0.17982	0	0.614386	1
	487.133	302.255	3.17582	0	1.18487	0	1.78022	0				399.464	215.208	-2.12288	0	-0.494505	0	7.56743	1
	477.443	249.556	0.676487	0	0.305739	0	2.76479	0				396.221	230.736	-0.674326	0	0.04995	0	16.8082	1
	487.133	302.255	-0.598291	0	0.15873	0	1.0989	0				389.704	314.978	-0.13986	0	0.584416	0	-0.0799201	0
	487.529	304.631	3.02204	0	1.45395	0	-1.97219	0				385.827	346.045	0.779221	0	-0.134865	0	9.64535	1
	487.529	304.631	-1.03227	0	-0.626944	0	1.02304	0				393.743	249.786	0.21978	0	7.42258	0	35.994	1
	487.916	307.005	0.0371304	0	0.474392	0	-0.0295993	0				394.812	276.166	-0.629371	0	4.9001	0	45.05	1
	487.916	307.005	-0.758372	0	-0.689355	0	-0.301948	0				395.689	280.564	2.18282	0	-1.27373	0	1.17882	0
	487.916	307.005	-1.04823	0	-0.963115	0	-1.11391	0				473.47	236.112	0.243567	0	-0.00963259	0	0.347461	0
	444.612	232.134	-0.00633546	0	-0.138278	0	3.58086	1				474.846	248.269	-2.98109	0	-0.107485	0	-2.04869	0
	444.612	232.134	1.45299	0	-0.784314	0	-1.79487	0				476.14	260.65	0.975783	0	1.31054	0	0.506346	0
	446.24	238.823	0.00828402	0	-0.00995475	0	-0.0911243	0				476.329	263.287	-1.61292	0	0.671458	0	0.986143	0
	446.24	238.823	-0.243416	0	0.560909	0	0.363383	0				477.434	272.929	-1.79681	0	-0.424113	0	2.33165	1
	449.17	254.328	-0.0493574	0	-0.0592508	0	-2.59862	1				471.9	246.795	0.252525	0	-2.6431	0	-0.418933	0
	450.13	257.703	-0.162322	0	0.063593	0	-0.75004	0				475.95	258.303	0.614478	0	-1.06838	0	2.70137	1
	450.13	257.703	0.450142	0	0.216122	0	0.0934473	0				470.749	232.323	2.02927	0	-0.598291	0	1.87516	1
	450.485	260.933	0.674828	0	2.51661	1	-1.36227	0				475.95	258.303	-1.37788	0	-0.634551	0	-0.848873	0
	450.13	257.703	0.252071	0	0.366516	0	0.254438	0				470.086	226.559	1.37363	0	0.651282	0	4.01465	1
	450.485	260.933	-0.395604	0	-0.378151	0	0	0				470.086	226.559	-0.890961	0	-12.3543	1	-11.2659	1
	450.82	264.079	-0.124418	0	0.0178037	0	0.104302	0				470.205	229.388	3.37801	0	0.821678	0	3.52046	1
	450.82	264.079	-0.619658	0	-2.02614	0	-0.918803	0				471.031	238.025	1.29953	0	-0.878011	0	0.481093	0
	450.82	264.079	-1.30296	0	0.571946	0	2.31243	1				477.52	222.224	0.346154	0	-0.107372	0	-0.280449	0
	451.673	267.273	-0.24359	0	-0.502042	0	-0.146368	0				485.15	246.381	4.20835	0	-1.04736	0	1.85897	0
	451.673	267.273	0.077381	0	-1.13866	0	0.949634	0				485.15	246.381	1.82234	0	1.84799	0	2.81319	1
	451.673	267.273	0.368734	0	0.266532	0	4.60213	1				492.204	266.297	9.77056	0	19.2739	1	8.79431	1
	452.063	269.345	0.613748	0	0.0174325	0	1.29325	0				494.554	272.455	7.00049	0	-3.2265	0	10.2956	1
	452.063	269.345	0.216321	0	-0.115947	0	0.379455	0				483.221	192.364	0.148316	0	0.397185	0	0.206134	0
	452.346	272.359	4.55504	0	12.7536	1	4.66591	1				483.56	194.129	12.3802	0	10.8133	0	11.9438	1
	452.346	272.359	2.15201	0	2.55077	0	1.42399	0				486.028	203.324	-0.106294	0	-0.637762	0	0.458741	0
	453.157	275.385	4.44089e-16	0	0.171569	0	0.512821	0				486.701	205.226	-0.472727	0	-0.391608	0	1.7986	1
	453.383	278.304	-0.602669	0	-1.95516	0	-0.351513	0				486.701	205.226	0.363248	0	0.014245	0	0.922365	1
	453.383	278.304	0.217098	0	6.35438	1	2.99067	1				487.364	209.091	-0.00770632	0	-0.565364	0	0.897436	0
	454.406	284.04	0.0288987	0	0.283805	0	0.817746	0				491.509	264.155	-0.552403	0	-1.61588	0	-1.86878	1
	454.16	281.238	0.649767	0	0.753119	0	0.731352	0				488.041	210.911	-0.442325	0	-0.452692	0	0.41468	0
	454.16	281.238	0.781441	0	2.02614	0	1.62393	0				491.581	226.201	0.562238	0	-0.201399	0	-1.11022e-16	0
	454.034	243.339	0.259738	0	-0.0822351	0	0.528408	0				491.581	226.201	2.11609	0	0.303699	0	1.74513	1
	456.14	256.303	-0.161482	0	-0.19648	0	-0.852074	0				495.275	243.479	0.583579	0	-1.5283	0	-0.355191	0
	456.14	256.303	0.147296	0	0.218445	0	0.735603	0				489.375	216.672	1.08194	0	1.14131	0	1.32141	1
	457.078	261.897	0.823525	0	5.33778	0	1.19623	0				475.002	211.705	0.237613	0	-0.562464	0	-0.650665	0
	457.989	266.715	0.206669	0	0.771992	0	-2.43677	1				483.571	242.451	2.28884	0	0.731523	0	3.77828	1
	457.989	266.715	-0.240159	0	-1.22411	0	-2.82918	0				490.856	262.336	0.795756	0	0.517474	0	-0.150309	0
	458.19	269.487	-0.437322	0	0.21024	0	-3.9708	1				487.036	207.278	0.283401	0	0.0051189	0	1.01633	1
	458.19	269.487	0.346104	0	-0.0241637	0	-0.860571	0				489.375	216.672	-0.159652	0	0.252414	0	1.14974	1
	458.962	272.095	2.01238	0	1.83209	0	-0.816861	0				477.004	219.985	0.0805661	0	-0.286885	0	0.0507916	0
	454.993	248.385	0.576424	0	-0.733894	0	3.78488	0				481.365	234.303	5.23469	1	3.9607	1	0.899888	0
	458.962	272.095	0.0284091	0	-0.428365	0	0.125291	0				488.682	214.817	-0.164985	0	0.111742	0	-0.331021	0
	458.962	272.095	0.842491	0	0.861345	0	0.0915751	0				405.844	204.457	2.43201	0	3.27894	0	-4.13947	0
	459.313	276.913	-1.30342	0	-0.845789	0	6.39327	1				393.929	284.746	0.30303	0	1.35975	0	4.82517	1
	460.094	279.473	-0.548181	0	1.16582	0	-0.0909684	0				393.929	284.746	0.714841	0	0.258353	0	-1.57537	0
	460.094	279.473	0.25641	0	0.171569	0	-0.769231	0				393.887	287.208	0.14763	0	-1.43551	0	1.2296	0
	460.207	281.489	-0.352739	0	-0.434212	0	3.00109	1				393.887	287.208	2.05711	0	1.82401	0	1.87451	0
	460.094	279.473	-0.0340673	0	-0.504417	0	1.94628	1				393.587	289.249	0.29526	0	-0.994561	0	0.369075	0
	460.207	281.489	-0.299145	0	0.535948	0	-0.136752	0				393.619	291.58	-1.32284	0	-0.470085	0	-0.157343	0
	460.965	284.01	-0.0949278	0	0.0727258	0	2.34044	0				393.27	296.003	0.633256	0	-0.846931	0	4.93978	0
	454.993	248.385	0	0	-0.193277	0	-1.40659	0				392.948	300.101	0.221445	0	0.36519	0	1.23543	0
	460.207	281.489	-0.28083	0	0.233427	0	0.10989	0				416.715	269.597	2.07653	0	3.49262	1	11.3656	1
	460.965	284.01	0.204568	0	0.675694	0	-1.90924	0				414.082	248.755	0.235732	0	0.530397	0	3.50806	1
	461.157	286.685	-0.742084	0	-0.905791	0	2.74152	1				416.917	272.489	0.182595	0	0.41958	0	10.033	1
	461.157	286.685	-0.423669	0	-0.0841629	0	0.298225	0				417.066	274.985	0.48174	0	0.31857	0	7.18337	1
	461.157	286.685	0.534121	0	1.16448	0	2.48975	0				417.409	280.434	2.70008	0	4.65618	0	0.37296	0
	461.157	286.685	0.31453	0	0.335512	0	-0.40114	0				394.763	270.9	-0.0912976	0	0.003885	0	4.55517	1
	461.157	286.685	-0.521978	0	-1.16246	0	2.1337	0				395.32	263.059	-0.0174825	0	0.405983	0	8.88112	1
	454.993	248.385	-0.254852	0	0.407354	0	2.76713	1				395.32	263.059	1.93279	0	8.16434	1	14.0715	1
	462.095	291.176	-0.763626	0	-0.0708507	0	0.717739	0				395.026	265.834	0.747863	0	-0.852758	0	1.07809	0
	462.095	291.176	-0.492854	0	0.328806	0	-1.33074	0				395.128	268.161	-0.819736	0	-0.613831	0	0.0621601	0
	462.095	291.176	0.0329948	0	0.0786622	0	2.09161	0				427.577	255.85	0.177225	0	0.0603318	0	-0.0967823	0
	462.296	293.823	-0.194298	0	0.769699	0	-1.35053	0				426.982	262.823	0.796154	0	0.720513	0	-0.671795	0
	463.039	295.627	0.41509	0	0.646095	0	-0.17742	0				426.038	274.595	2.01483	0	5.63097	0	11.2192	1
	463.039	295.627	-1.30728	0	-0.462602	0	0.697647	0				425.746	279.125	-0.041958	0	0.270396	0	6.2704	1
	463.039	295.627	-0.266272	0	-0.946691	0	-1.89534	0				425.746	279.125	0.630342	0	1.05769	0	0.726496	1
	463.411	300.862	-0.404345	0	-0.554592	0	-0.942943	0				425.799	281.331	0.0846154	0	-0.0230769	0	3.81026	1
	465.16	307.711	-0.772734	0	-0.443319	0	-0.324541	0				425.799	281.331	4.58333	0	16.2821	1	10.2083	1
	465.16	307.711	-0.927561	0	-0.838959	0	2.59896	1				425.192	288.093	0.0314228	0	-1.69055	1	4.33509	1
	426.578	264.834	1.37574	0	1.16799	0	6.13905	0				423.034	271.528	0.359477	0	0.216189	0	0.925088	1
	426.578	264.834	-0.0262715	0	-0.498634	0	-8.73231	1				424.913	292.523	-1.06963	1	-5.82453	1	3.69281	1
	427.305	266.789	1.43968	0	1.94244	0	4.23865	0				424.597	294.76	0.144231	0	0.400641	0	6.61859	1
	427.305	266.789	-0.965177	0	-0.740859	0	-0.7921	0				424.659	296.913	-2.88462	0	3.79965	0	32.8494	1
	427.433	268.935	-0.26953	0	-0.425963	0	-0.903568	0				424.659	296.913	-1.11865	0	-3.07944	1	-0.644796	0
	428.163	270.876	-1.11444	0	-10.9816	1	-3.90535	1				424.345	301.654	0.956197	0	-0.929487	0	5.25107	1
	455.989	254.118	0.110125	0	0.202363	0	-3.86752	1				424.118	306.004	-6.38763	1	-10.7504	1	12.1166	1
	428.409	275.114	-0.347465	0	-0.0284091	0	-0.184295	0				423.851	308.21	-0.804734	0	-3.30178	1	4.03846	1
	428.409	275.114	-0.345208	0	-0.0194203	0	-0.406508	0				426.773	282.227	0.241327	0	0.32554	0	1.30216	0
	428.409	275.114	-0.334875	0	-0.261438	0	-0.374632	0				423.666	312.484	0.775515	0	-0.120664	0	6.56737	1
	429.089	277.035	-0.376528	0	-0.126156	0	0.119687	0				417.938	259.446	-1.73925	0	-1.97964	0	-2.36425	1
	429.089	277.035	0.473146	0	0.370092	0	-0.364942	0				426.09	280.619	-2.11287	0	1.39517	0	-0.113122	0
	429.258	279.843	-1.63121	0	-0.964003	0	1.51859	0				427.59	285.692	0.0961538	0	5.35714	0	1.91621	0
	429.258	279.843	-0.186104	0	-2.19521	0	-1.6067	0				427.005	283.964	6.75716	1	28.0983	1	23.5344	1
	430.056	283.81	0.619137	0	0.620361	0	0.545722	0				427.59	285.692	-0.497738	0	-2.82051	1	4.9736	1
	430.056	283.81	-0.274625	0	0.391621	0	-1.03387	0				428.165	287.664	0.241026	0	4.1359	0	8.02692	1
	430.056	283.81	0.884024	0	1.80543	0	0.662722	0				429.266	291.058	0.677476	0	-3.34465	0	-0.953997	0
	430.056	283.81	2.79487	0	2.81373	0	2.25641	0				429.472	292.795	1.10106	0	3.68653	0	-4.82278	1
	430.737	285.678	2.01532	0	2.49366	0	2.62003	0				431.46	299.95	0.892408	0	-0.222474	0	-2.22222	0
	430.737	285.678	-0.587607	0	-2.27205	1	-2.98305	1				424.876	290.291	0.758242	0	1.74542	0	6.58791	1
	430.848	287.77	-0.196817	0	-0.778499	0	1.22281	0				431.971	301.654	2.17069	0	1.65033	0	-1.48567	0
	431.55	289.634	-0.670447	0	0.203379	0	4.12556	0				428.052	244.296	0.247612	0	-0.0942685	0	5.38839	1
	431.647	291.667	-0.0481645	0	-0.303761	0	-3.72075	1				427.237	258.139	2.46795	0	1.23397	0	-0.785256	0
	431.647	291.667	-0.979384	0	-1.13104	0	0.8068	0				427.301	260.48	0.279035	0	-1.04827	0	-2.84565	1
	456.14	256.303	0.640717	0	0.378959	0	-3.1851	1				429.826	253.393	-0.119107	0	-0.0650675	0	-0.0821616	0
	431.647	291.667	-1.32988	0	-0.130924	0	0.835544	0				433.295	270.572	-2.65054	1	-0.417682	0	-0.405499	0
	432.346	293.535	0.137488	0	-0.439569	0	-1.89926	1				434.441	275.275	-2.67273	1	-3.71602	1	-1.10725	1
	432.462	296.251	-0.563437	0	-0.547252	0	-0.605822	0				434.441	275.275	1.0175	0	-0.514856	0	-8.03012	1
	432.462	296.251	-1.3731	0	0.23681	0	4.35402	1				435.026	277.692	-2.5823	0	-8.48801	1	-6.06176	1
	433.166	298.092	0.948718	0	1.88515	0	1.96337	0				438.437	297.081	-0.0809717	0	-0.351808	1	-1.05542	1
	433.922	301.959	-1.10803	0	-0.205606	0	0.00964553	0				413.773	257.579	-2.01765	1	-2.14227	1	-0.918114	1
	434.022	303.968	-1.61371	0	-1.53305	0	-1.4735	0				414.623	261.537	-0.997519	0	-1.25062	1	-0.511718	1
	434.022	303.968	-0.158508	0	-0.832442	0	0.664336	0				414.776	267.099	1.95398	0	1.36905	0	-0.208333	0
	456.14	256.303	-0.324235	0	-0.0860215	0	0.114971	0				412.609	250.487	-2.91026	0	-2.97436	0	3.03846	1
	434.022	303.968	-0.0775466	0	-0.334942	0	-0.0685839	0				415.156	270.343	2.19134	0	-0.999173	0	-4.2724	1
	434.67	305.787	0.360804	0	0.182263	0	0.497324	0				414.714	264.388	-0.973808	0	-0.774745	0	-1.32837	1
	434.757	307.792	0.636297	0	-0.902041	0	1.13178	0				429.826	253.393	-8.50505	0	-10.7048	1	-2.07797	0
	434.757	307.792	-0.0788146	0	0.195677	0	0.0308253	0				429.555	250.537	0.723077	0	0.115385	0	-7.38462	1
	435.605	314.305	-1.04895	0	-0.588235	0	-0.44289	0				431.127	258.208	-9.10449	1	-18.1847	1	-12.6104	1
	435.605	314.305	-0.143792	0	-0.0426128	0	0.0962513	0				431.371	260.655	-6.92804	1	-7.84285	1	-2.38655	1
	425.323	190.38	-1.11722	0	-0.0448179	0	1.27839	0				432.58	265.46	-0.141163	0	-1.58202	0	1.90902	1
	428.471	215.306	-1.25453	0	-4.93352	0	-0.457786	0				447.954	258.33	0.0940171	0	-1.79274	0	3.30556	1
	431.175	237.88	-0.0849234	0	2.48547	0	-2.12746	0				437.588	206.663	-5.7104	1	-1.08413	0	-0.888254	1
	431.141	241.61	0.453667	0	2.20893	0	0.909267	0				435.405	218.468	-0.684794	1	0.322869	0	1.60132	1
	423.162	171.89	0.0139137	0	-0.0250798	0	0.0104353	0				434.587	222.789	-0.0228343	0	0.364493	1	0.957043	1
	424.451	176.786	-0.00730943	0	-0.122039	0	-0.308388	0				446.606	217.959	6.09687	1	-0.0997151	0	-0.619658	0
	424.451	176.786	0.271145	0	-0.0087836	0	-0.482771	0				447.146	231.151	-15.184	1	-1.35718	1	-0.317066	0
	424.451	176.786	0.386683	0	0.581278	0	0.914806	0				447.804	254.964	-1.20075	0	-0.479627	0	-0.418531	0
	424.974	178.765	0.474069	0	0.813681	0	0.168813	0				448.297	268.261	2.91311	0	0.213675	0	-2.94872	0
	425.911	199.362	0.129655	0	-0.0669417	0	-0.772885	0				411.469	313.69	2.49375	0	-12.4673	1	-23.4	1
	426.717	185.697	-0.380265	0	1.00612	0	-4.01758	1				431.363	249.191	0.0426876	0	9.8062	1	2.37727	1
	426.237	183.708	-0.899756	0	-2.39513	0	0.203098	0				430.988	258.144	4.82391	0	10.4826	1	-6.86886	1
	426.717	185.697	0.47842	0	0.258451	0	1.30265	0				431.053	261.169	-2.67425	1	-11.016	1	7.82192	1
	426.717	185.697	0.0657849	0	0.253926	0	-1.13609	0				430.698	267.098	-2.35226	0	-6.25874	1	27.6916	1
	427.691	189.698	0.0268665	0	-0.499567	0	-0.226244	0				415.548	255.635	-2.18612	0	-7.32908	0	0.40075	0
	428.394	192.727	0.127321	0	-0.795132	0	-0.416976	0				425.898	220.618	0.0157944	0	-1.21425	0	0.175233	0
	425.911	199.362	-0.64149	0	0.718392	0	2.6575	1				434.535	214.515	0.394975	0	-2.20021	0	-0.49728	0
	431.326	206.066	-1.31291	0	-1.02702	0	-0.841455	0				431.06	264.153	0.653846	0	1.49301	0	-6.62587	1
	431.326	206.066	-1.46298	0	-2.28455	0	-1.69697	0				416.618	251.97	2.93218	1	1.82306	1	6.58416	1
	431.326	206.066	0.0654368	0	0.757386	0	0.746432	0				415.548	255.635	4.19758	1	0.256891	0	1.55217	0
	425.911	199.362	-0.488166	0	0.180995	0	-0.621302	0				414.161	263.211	1.24369	0	1.49319	0	3.33852	0
	426.862	202.68	-0.192308	0	6.66134e-16	0	-0.517751	0				412.171	289.95	-0.234994	0	-0.168984	0	-0.803556	1
	427.525	211.882	-0.563281	0	-0.135281	0	-0.0721704	0				412.257	292.802	-0.954282	0	-4.75711	1	-2.36895	1
	427.525	211.882	-0.0259311	0	-0.673277	0	-1.62844	0				411.713	310.637	-5.56156	0	-23.2415	1	-10.47	1
	391.937	173.053	1.74278	0	1.60434	0	5.07553	0				441.737	243.305	0	0	0	0	0.397038	1
	402.725	192.994	0.444309	0	1.62191	0	1.40898	1				394.258	261.639	1.17647	0	-0.897108	0	11.2581	1
	450.928	215.84	0.16133	0	0.484562	0	0.758789	0				394.215	266.124	-0.413629	0	-2.4044	1	3.00947	1
	450.928	215.84	0.404281	0	0.353074	0	-0.147581	0				394.25	268.048	2.49798	0	-1.36275	0	7.85263	1
	450.928	215.84	0.361991	0	0.465265	0	0.387052	0				394.25	268.048	-1.76024	0	-4.55644	1	-11.6074	1
	451.983	217.079	0.0619561	0	0.983764	0	1.43021	0				394.013	272.301	-0.0963284	0	0.0293173	0	-3.3317	1
	451.737	219.753	2.6213	0	3.67567	0	0.946397	0				396.039	249.97	-0.6466	0	0.493311	0	2.08658	1
	402.659	195.577	1.1126	0	0.601145	0	-0.115733	0				443.552	266.232	-1.13358	0	2.15996	0	14.016	1
	402.659	195.577	-1.17456	0	-1.7514	1	-2.02332	0				442.232	253.791	-0.641026	0	-0.914086	0	0.463703	1
	404.421	197.801	-1.17699	0	-1.65398	0	-2.58493	1				442.232	253.791	-1.86519	0	-2.02705	0	9.25792	1
	404.421	197.801	-0.187957	0	-1.83657	1	-2.45144	1				442.501	257.13	-5.66866	1	-5.08989	1	0.534188	1
	404.421	197.801	-0.0421163	0	0.195901	0	-0.461364	0				442.823	260.39	-4.04951	1	-12.9215	1	18.0382	1
	406.119	201.38	0.831013	0	0.452622	0	-1.38218	0				444.444	272.265	0.433245	0	-1.14979	1	7.7052	1
	406.119	201.38	0.72346	0	0.236891	0	-0.24504	0				446.353	283.841	0.847333	0	1.84166	0	-3.07213	1
	407.877	203.655	1.65472	0	0.0515039	0	4.97581	0				407.63	222.016	0.485941	0	1.97608	0	-1.83985	0
	391.887	175.467	0.270623	0	0.084642	0	-0.0266272	0				407.754	266.051	-1.52564	0	-3.66667	0	-5.25641	1
	407.877	203.655	-0.182324	0	-0.264581	0	-0.0559738	0				407.545	269.146	0.165007	0	0.105733	0	0.0317732	0
	409.584	205.972	0.182214	0	1.39686	0	-0.884615	0				407.545	269.146	-1.92864	0	-0.426378	0	-34.5273	1
	409.584	205.972	-0.83867	0	-0.0496407	0	1.3103	0				406.048	257.698	-8.21781	0	-19.2905	1	4.49322	0
	409.584	205.972	0.112078	0	0.688315	0	0.578489	0				406.492	260.484	-0.308303	0	2.92735	0	5.64103	1
	409.495	208.629	0.00794913	0	-0.110353	0	-0.668338	0				406.598	263.699	0.286172	0	-1.24376	1	8.60868	1
	409.495	208.629	-0.0572572	0	-0.801837	0	-1.22642	0				406.649	225.076	0.177515	0	0.0826238	0	16.0651	1
	411.135	212.33	1.0449	0	2.27016	1	1.15228	0				408.124	276.381	-1.33699	1	-2.34589	1	8.70395	1
	412.808	214.698	-0.00348068	0	-0.0988821	0	1.70153	0				408.506	279.018	8.83592	1	25.2883	1	23.9583	1
	414.456	217.107	0.0624782	0	0.653447	0	1.32022	0				409.73	288.148	1.79071	0	10.015	1	-1.83317	0
	414.356	219.819	0.725026	0	-1.44317	0	5.07449	1				406.122	227.791	-4.37908	1	-2.4412	1	4.14055	0
	393.714	178.691	-0.261399	0	0.14799	0	0.398538	0				406.122	227.791	1.74326	0	-0.364635	0	21.3986	1
	414.356	219.819	0.0377654	0	0.247804	0	2.46711	1				405.855	230.663	-0.163818	0	-1.60969	0	23.7393	1
	414.356	219.819	0.0828402	0	-0.202821	0	0.641664	0				405.847	233.604	-0.974359	0	-0.447552	0	-4.04662	1
	415.935	223.614	2.70606	0	6.65691	1	-0.413505	0				405.847	233.604	-1.33791	0	-1.35256	0	1.70742	1
	415.935	223.614	0.398712	0	-0.898989	0	-0.255656	0				406.724	252.981	-0.160448	0	-0.0480677	0	-3.09984	1
	417.538	226.067	-0.372405	0	-0.0196078	0	0.188034	0				413.854	244.481	-0.794045	0	0.911911	0	0.275021	0
	417.538	226.067	-0.0288225	0	0.147781	0	-0.12285	0				415.103	294.106	-0.653281	0	1.30373	0	-1.15385	0
	419.118	228.534	-0.359032	0	0.11605	0	1.04908	0				415.544	311.591	0.241026	0	-0.124786	0	0.569231	0
	419.118	228.534	3.1039	1	6.14679	1	3.66968	1				415.403	314.252	-0.371475	0	-0.402071	0	4.8072	1
	419.118	228.534	0.35677	0	1.9087	0	0.111382	0				414.794	331.157	2.163	0	1.04579	0	0.51221	0
	420.475	235.124	-1.05304	0	-0.874644	0	-1.56134	0				418.946	211.395	5.14102	1	11.4396	1	7.49343	1
	393.714	178.691	-0.106509	0	-0.868778	0	0.343195	0				408.829	247.226	0.668419	0	-2.60424	1	-5.9938	1
	420.475	235.124	-1.64706	0	-1.45542	0	0.719457	0				402.877	282.536	-0.149241	0	0.321508	0	0.0170561	0
	421.99	237.621	0.187087	0	-0.431727	0	-1.59224	0				401.797	288.333	-1.36037	0	-2.39909	1	0.602911	0
	423.508	240.132	-0.833797	0	-0.387809	0	-0.915245	0				413.574	247.821	0.120252	0	1.02691	0	1.99084	0
	421.99	237.621	0.115907	0	-0.392867	0	0.520362	0				415.103	333.799	-0.783217	0	-1.2634	0	-4.68065	1
	421.99	237.621	0.414723	0	0.529811	0	-0.454229	0				414.805	225.979	0.294591	0	3.48252	1	4.19762	1
	423.508	240.132	0.0840336	0	-0.206789	0	1.05688	0				404.747	266.777	1.09391	1	-0.26307	0	1.15218	0
	423.361	242.88	-1.00435	0	-1.72518	0	-0.913505	0				404.747	266.777	-0.0290276	0	0.0882595	0	-0.864551	1
	426.212	249.312	0.621128	0	0.770828	0	0.289593	0				403.521	273.09	-0.986938	0	-0.243596	0	8.14106	1
	426.212	249.312	0.151584	0	0.00838435	0	-0.243474	0				401.563	291.445	-1.34944	0	-1.32807	0	-0.833333	0
	427.654	251.832	0.170901	0	0.354937	0	-1.40306	0				398.933	307.067	-0.163182	0	-0.0968893	0	3.25736	1
	439.472	159.091	0.284372	0	-0.150918	0	-0.267838	0				401.226	293.861	-1.90797	0	-5.80708	0	-3.86263	1
	440.535	161.449	-0.663244	0	-1.18432	0	0.28559	0				399.672	302.081	0.623701	0	-0.354999	0	-4.40317	1
	440.416	162.695	0.140097	0	-0.00558957	0	0.781239	0				399.339	304.814	-0.635469	0	-1.00812	0	0.806496	0
	441.451	165.091	-0.553254	0	-0.559622	0	1.78141	0				413.02	258.476	-0.239974	0	-0.309007	0	-0.876068	0
	441.451	165.091	0.0316742	0	-0.494277	0	-0.0635225	0				414.535	278.785	2.22532	0	2.37359	0	-0.873573	0
	441.241	167.564	0.0532544	0	1.43173	0	-0.211103	0				414.591	284.857	2.68701	0	0.815518	0	5.8722	1
	397.416	182.777	0.281065	0	1.23106	0	1.03422	0				414.591	284.857	0.484839	0	0.0156906	0	0.756678	0
	442.378	168.73	0.456666	0	0.674208	0	2.94048	1				393.15	270.675	-0.43956	0	-0.0824176	0	14.5989	1
	442.143	171.237	-0.150191	0	-0.384482	0	0.171424	0				393.54	273.512	1.02747	0	1.27473	1	16.0275	1
	442.143	171.237	1.36895	0	1.38994	0	3.26679	1				396.311	295.611	7.13724	0	6.30245	0	11.5253	1
	443.271	172.408	-0.0346328	0	-0.590498	0	-0.247999	0				419.347	222.846	2.32418	0	-1.15385	0	4	1
	443.271	172.408	0.118691	0	-0.619111	0	-1.47529	1				418.298	244.783	-0.445055	0	16.5495	1	12.8187	1
	444.129	176.117	0.208145	0	-0.799973	0	-7.60303	1				418.722	262.925	0.641026	0	1.46154	0	-0.846154	0
	444.129	176.117	0.410895	0	-0.423875	0	2.96223	0				421.006	295.87	-2.87009	0	-1.39316	0	7.17778	1
	444.129	176.117	-0.216548	0	0.159829	0	0.165913	0				392.248	262.765	-0.82906	0	-3.06838	0	-5.7265	0
	444.743	182.422	0.426771	0	2.09854	0	0.560843	0				392.518	265.674	0.0714286	0	-1.5	0	-1.53846	0
	444.989	179.866	-0.0878872	0	0.873436	0	2.14863	1				392.781	267.857	-1.12088	0	2.18132	0	38.4341	1
	397.416	182.777	-0.148973	0	0.560687	0	0.709711	0				395.623	289.145	2.41026	0	12.7538	1	-4.62735	1
	444.989	179.866	-1.81204	0	-2.46247	0	2.23251	0				396.502	297.898	-0.126374	0	-0.901099	1	2.6978	1
	444.743	182.422	0.899408	0	-0.69976	0	9.13627	1				397.082	304.505	-0.274725	0	0.5	0	-0.604396	0
	445.83	183.618	-1.74226	0	-9.5913	1	-18.5627	1				418.34	256.529	0.472527	0	6.24725	0	26.8681	1
	445.559	186.207	-3.19527	0	-5.52156	1	-5.71041	1				418.277	250.704	19.1044	1	53.5659	1	-33.5	1
	445.559	186.207	0.769405	0	-0.421347	0	4.61869	1				418.028	253.978	-0.197802	0	-4.49451	0	-2.81319	1
	446.647	187.416	2.14775	0	-0.875433	0	-0.520362	0				418.196	259.797	5.8022	0	0.014652	0	-6.12454	1
	446.394	189.995	0.0875392	0	-0.815278	0	-4.49826	0				418.524	265.511	-2.54396	0	-7.67033	1	0.181319	0
	397.349	185.273	-0.48951	0	-0.106952	0	0.797203	0				419.086	268.632	2.90659	0	15.1319	1	-7.21978	1
	447.473	191.227	0.227463	0	-0.506255	0	-9.40306	1				420.01	277.177	2.4011	0	13.0824	1	-5.84615	1
	447.473	191.227	1.90672	0	12.887	1	1.81483	0				392.24	245.117	0.697802	1	4.46703	1	6.94505	1
	447.206	193.828	-4.11382	1	-12.7337	1	-16.0473	1				441.57	300.379	0.89497	0	3.89793	1	3.61982	1
	447.206	193.828	-0.907066	0	-2.02875	1	0.945875	0				442.106	306.011	-1.36982	0	2.47485	0	3.83432	1
	447.206	193.828	-0.635921	0	-0.799574	0	-0.40724	0				444.136	339.26	-1.60256	0	-19.5833	0	0.955128	0
	447.988	197.688	-1.74713	0	-4.48722	0	14.1458	1				442.825	314.688	7.24123	1	14.6149	1	14.3279	1
	447.988	197.688	0.392157	0	0.439941	0	0.148675	0				442.995	317.123	0.233728	0	-1.69083	0	5.62722	1
	447.848	198.994	-0.0116603	0	-0.809955	0	-1.45353	0				443.174	320.193	1.61376	0	0.44363	0	4.57875	1
	448.781	201.526	0.444483	0	0.51983	0	7.60459	1				443.829	331.262	-2.04092	0	-1.94898	0	2.21316	1
	399.178	187.391	0.741559	0	1.0913	0	0.0953707	0				443.914	333.75	0.170356	0	0.133583	0	2.24916	1
	448.644	202.853	-1.43456	0	-1.07506	0	-0.134528	0				444.048	336.829	1.22055	0	0.608108	0	7.98337	1
	449.585	205.411	0.214758	0	-0.00026617	0	0.547337	0				444.136	339.26	-4.17488	0	-11.0007	0	13.9461	1
	450.249	210.61	-0.0804038	0	-0.331781	0	-0.274452	0				453.219	261.661	4.28125	0	7.44231	1	-18.2716	1
	450.373	209.296	-0.288549	0	0.400586	0	2.33832	0				456.132	293.283	-0.193787	0	2.32249	1	3.94675	1
	450.249	210.61	1.66133	0	0.537264	0	2.81605	0				456.159	295.808	0.225962	0	0.103365	0	-0.0528846	0
	451.181	213.178	3.38514	0	2.70309	0	-1.46154	0				456.159	295.808	-0.405572	0	-0.438856	0	0.140533	0
	451.181	213.178	0.229551	0	0.214533	0	0.0736164	0				457.264	303.895	1.31054	0	1.33684	0	4.00614	1
	451.181	213.178	-1.19892	0	-1.86652	0	-0.52889	0				457.177	307.031	-1.65855	0	-2.34076	0	0.066133	0
	414.029	209.256	0.306468	0	-0.137787	0	-0.122923	0				458.386	314.92	1.71795	0	-0.017094	0	-14.3846	1
	422.516	241.453	-0.443787	0	-0.715602	0	1.72255	0				439.37	283.356	2.35462	0	0.936819	0	0.551366	0
	432.955	308.174	-0.101954	0	-0.59057	0	-0.637057	0				440.677	292.233	-0.435223	0	1.18421	0	-13.1377	1
	432.955	308.174	0.297108	0	-0.932702	0	-1.24736	0				432.651	262.257	0.308824	0	0.0135747	0	-4.17044	1
	434.251	311.217	0.5634	0	-0.23179	0	-1.37289	0				439.947	299.321	5.42088	0	6.0891	0	8.09441	1
	423.338	244.663	-0.443503	0	-0.167811	0	2.59558	1				441.634	312.311	0.501232	0	1.07571	0	3.84379	1
	423.338	244.663	-0.620997	0	-6.19109	1	3.3123	0				443.221	330.721	2.81331	0	0.139737	0	33.2369	1
	423.338	244.663	0.215471	0	-0.604712	0	0.823098	0				444.001	335.561	-0.789567	0	1.83289	0	-0.160035	0
	424.948	251.759	0.545511	0	-1.06734	0	-1.4276	1				444.101	338.054	2.51852	0	1.53846	0	2.07692	0
	424.948	251.759	0.361668	0	-5.62806	1	-1.17723	0				455.157	231.594	-2.88462	0	-1.34135	0	-3.51442	0
	424.948	251.759	0.335903	0	-0.241698	0	-2.69212	1				433.269	264.844	1.47587	0	1.95098	0	4.77828	1
	424.948	251.759	0.543331	0	-0.628299	0	-1.50888	1				455.241	234.767	1.99109	0	0.417525	0	-1.00348	0
	424.948	251.759	0.33509	0	0.155795	0	-0.214041	0				455.52	239.825	2.11159	1	0.97166	0	0.274545	0
	414.029	209.256	-0.375649	0	-0.989236	0	-0.0436988	0				455.32	266.738	0.873674	0	-5.98972	0	-14.3095	1
	424.948	251.759	-0.147323	0	1.51052	0	0.270869	0				455.429	280.449	-0.047373	0	0.534685	0	-7.01385	0
	425.729	255.002	0.692244	0	0.0640023	0	0.0364171	0				455.498	285.665	-0.724115	0	-0.169186	0	2.1934	0
	426.544	258.276	-0.561204	0	-3.46325	1	0.817102	0				455	290.873	1.63462	0	-0.657692	0	2.38462	0
	427.286	261.495	-0.461333	0	-2.48679	1	-0.903332	0				454.963	296.631	4.50742	0	2.60266	0	-12.2499	1
	427.286	261.495	1.54651	0	22.6354	1	-0.026717	0				455.016	299.18	12.6472	1	11.3166	1	57.059	1
	428.841	267.988	0.127729	0	-0.0148892	0	1.11004	0				455.105	304.229	0.858238	0	4.13656	1	-0.660083	0
	428.841	267.988	-0.805756	0	-4.11345	1	-1.33168	1				455.207	309.216	3.54212	0	12.3608	1	20.8553	1
	428.841	267.988	0.426155	0	5.67402	1	0.0877636	0				434.903	270.037	0.131187	0	-0.919963	0	-12.9199	1
	428.841	267.988	-0.303842	0	-1.03653	1	-0.476588	0				437.908	283.551	-0.0930521	0	3.12832	0	1.34172	0
	429.598	271.258	-0.952247	0	-1.0905	0	0.779716	0				438.308	286.111	0.343195	0	2.73964	0	-4	1
	429.598	271.258	0.362693	0	3.53417	0	-8.27591	1				438.744	289.277	1.5315	0	1.97277	0	-3.97635	1
	429.598	271.258	0.0659508	0	3.10792	0	-1.74085	0				439.076	291.825	-0.321356	0	-0.820682	0	-1.78559	0
	430.326	274.476	-0.20517	0	5.62693	1	0.790317	0				388.679	272.155	1.22811	1	0.164231	0	-1.46359	0
	431.074	277.681	-0.110748	0	0.024181	0	-9.98712	1				388.314	240.683	1.45453	1	0.166043	0	0.0821157	0
	431.074	277.681	-0.064946	0	2.15412	1	-0.708502	0				423.645	232.007	-0.169665	0	2.52687	0	1.25347	0
	431.074	277.681	2.77009	0	7.56209	1	-1.13504	0				424.087	233.913	-4.02488	0	-2.44415	0	-6.43099	1
	433.946	290.854	-0.0438452	0	-0.559017	0	-0.150567	0				421.873	281.799	-0.409975	0	-0.621906	0	0.117739	0
	433.238	287.53	0.738195	0	-0.861167	0	5.27658	1				389.37	230.328	0.0585678	0	-1.73832	0	-4.60331	1
	433.946	290.854	0.255385	0	-0.580399	0	-0.237745	0				420.678	290.6	4.91849	1	0.379181	0	-0.698587	0
	433.946	290.854	-0.266731	0	0.971828	0	2.19248	0				423.496	268.39	-0.202874	0	0.0338123	0	0.124381	0
	415.629	215.631	-0.202464	0	-0.334895	0	0.0429668	0				423.232	270.621	0.995653	0	-0.0271706	0	-0.150948	0
	434.651	294.167	-0.028547	0	-0.32829	0	-0.0529949	0				393.239	191.338	0.192006	0	5.25359	0	4.03212	1
	434.651	294.167	1.30833	0	3.61953	1	0.698083	0				392.734	194.345	0.73723	0	1.58193	0	3.28523	1
	435.338	297.542	0.292131	0	-1.68175	1	-1.8019	1				392.248	197.411	0.436541	0	-5.77708	1	-8.80328	1
	435.338	297.542	-0.190606	0	-1.07824	0	-0.0648528	0				388.948	274.904	-0.0972105	0	-1.04335	0	-0.906292	1
	435.338	297.542	2.54427	0	11.9977	1	2.73297	1				461.499	195.936	1.29849	0	1.26014	0	3.37278	1
	435.338	297.542	-0.104526	0	-2.5999	1	-2.34883	1				462.168	202.211	-0.210388	0	0.0273943	0	-0.0898532	0
	435.338	297.542	0.169818	0	2.03909	1	-0.0750273	0				429.642	187.693	-0.48433	0	-0.241069	0	0.203813	0
	416.435	218.851	0.181822	0	-1.03793	0	0.293668	0				431.311	207.355	0.871795	0	0.102564	0	-2.22045e-16	0
	436.063	301.561	0.448992	0	0.679865	0	-0.208905	0				430.049	228.225	1.4245	0	-7.09183	0	1.67982	0
	436.751	304.923	2.76108	0	6.97587	1	2.97459	0				429.093	236.774	0	0	-0.0334448	0	-0.465042	0
	436.751	304.923	-0.700498	0	-2.51633	1	-1.1033	0				427.124	265.461	1.15385	0	0.961538	0	0.471154	0
	437.403	308.326	0.791922	0	-0.314632	0	-0.768426	0				428.151	245.334	0.565417	0	-0.336401	0	8.30156	1
	436.751	304.923	0.25458	0	-0.561759	0	-3.54121	1				462.796	211.637	-1.45628	1	-1.85514	1	0.943458	0
	436.751	304.923	0.441307	0	-0.539314	0	-0.123191	0				462.965	240.299	4.23515	0	-8.15911	1	-8.32018	1
	403.063	223.177	-0.415655	0	0.209494	0	9.49933	1				463.03	237.098	-3.85163	0	-1.72803	0	3.40785	1
	416.435	218.851	0.314529	0	0.0818906	0	-0.114041	0				463.144	246.701	0.428475	0	0.752362	0	0.111336	0
	404.918	228.964	0.316432	0	-0.184156	0	0.0256191	0				463.036	249.886	2.79421	0	2.65505	0	4.75674	0
	406.523	231.933	-0.402366	0	3.69655	1	0.505208	0				462.954	253.163	3.9011	0	3.68132	1	2.41758	1
	406.523	231.933	-0.054738	0	-0.956181	0	0.367893	0				463.067	262.945	-0.536927	0	-0.129301	0	0.37037	0
	407.28	234.553	-0.0993879	0	0.000723833	0	0.371995	0				428.346	241.1	6.90007	0	-7.19264	1	-1.91979	0
	407.28	234.553	-0.279233	0	0.000482556	0	1.05888	0				462.92	269.539	4.33158	0	3.03857	0	5.86347	1
	408.886	237.537	0.0453091	0	0.0574298	0	0.445259	0				427.124	265.461	-1.00482	0	-0.108481	0	-0.544598	0
	410.902	242.551	0.0027815	0	-1.56012	0	-11.2224	1				427.454	269.366	2.20579	0	-4.6899	1	2.83147	0
	412.682	248.453	-1.84106	0	0.651878	0	2.27636	0				463.228	243.514	-0.228763	0	-1.68294	0	3.01405	0
	414.257	251.475	-0.111619	0	-0.0277664	0	13.2625	1				462.168	202.211	-1.05523	0	-0.394477	0	-4.28008	1
	414.947	254.139	0.811978	0	-2.21284	0	2.15625	0				447.086	257.561	-0.395716	0	-0.0578991	0	-0.158809	0
	417.213	259.853	-0.176331	0	-0.453394	0	-0.405917	0				448.149	231.645	5.20243	0	12.5226	0	-10.2289	1
	417.213	259.853	0.207929	0	-1.08173	0	-0.626481	0				447.95	236.484	2.35169	0	-0.206797	0	-0.0525553	0
	419.389	265.566	0.119897	0	0.829653	0	1.72899	0				447.855	238.913	-5.27232	1	-5.31173	1	-0.315492	0
	418.434	262.295	-0.0789799	0	1.38867	0	-2.12455	0				448.876	214.511	5.53579	1	0.455574	0	0.138832	0
	419.389	265.566	0.0755495	0	0.162815	0	2.08791	0				443.746	255.066	-6.58315	1	-10.7368	1	-3.81376	1
	420.033	268.27	0.577966	0	1.38833	0	2.06292	0				443.297	252.927	-2.23884	0	-8.67523	1	-1.39013	0
	421.543	271.349	-0.100061	0	0.576705	0	0.0387214	0				444.117	260.057	6.01856	1	3.46503	1	1.03281	0
	421.543	271.349	0.0852017	0	-0.86766	0	0.0811758	0				444.069	265.618	4.29063	1	6.26791	1	11.7873	1
	417.719	222.036	0.00269906	0	-0.184885	0	-2.52652	0				448.482	224.326	-10.543	1	-21.4198	1	-7.01399	1
	421.543	271.349	-0.0736368	0	2.25603	1	1.12159	0				437.834	225.855	-2.66831	0	-3.14071	1	3.41165	1
	423.65	277.116	0.2406	0	0.622044	0	-1.79312	0				436.525	196.031	1.45383	0	2.16117	0	0.578502	0
	422.142	274.029	0.846893	0	-0.106239	0	-4.03251	1				436.181	203.915	-0.34167	0	0.00189466	0	1.71782	1
	426.245	285.529	-0.569109	0	0.335959	0	5.21655	1				432.168	256.689	-0.265252	0	10.3088	1	43.2361	1
	425.689	282.826	0.396583	0	-0.207889	0	0.00512381	0				433.853	230.504	-0.613869	0	3.42554	1	18.25	1
	425.689	282.826	0.496863	0	0.342843	0	5.64286	1				433.346	237.973	-0.319565	0	2.51168	1	10.7193	1
	426.245	285.529	-0.537342	0	-0.405199	0	0.697644	0				432.609	252.689	-1.82708	0	-5.93786	1	0.534293	0
	417.719	222.036	0.345206	0	1.20814	0	-1.47481	0				431.583	267.355	-0.717949	1	-12.3419	1	5.79487	1
	426.245	285.529	0.409027	0	-1.20311	0	-1.5247	0				431.663	278.447	-0.235043	0	0.662393	1	2.44872	1
	428.735	293.989	-0.266951	0	-0.112173	0	0.291325	0				437.37	232.231	0.880384	0	-3.6649	1	-1.23721	0
	430.123	297.059	-0.515599	0	-0.087704	0	-0.214349	0				436.723	242.523	-6.87824	0	-10.6688	1	6.70014	1
	430.631	299.749	-4.48718	0	-0.775401	0	0.710956	0				465.526	183.013	3.06996	0	3.30317	0	0.733844	0
	431.976	302.793	-0.0707818	0	-0.180965	0	0.43611	0				465.296	232.666	-6.46581	0	0.042735	0	-0.384615	0
	431.976	302.793	0.688933	0	1.73291	0	1.58428	0				464.849	235.631	0.0580114	0	8.09665	0	4.47732	0
	431.976	302.793	-1.24128	0	1.17227	0	-1.01649	0				465.346	252.671	1.01694	0	1.63418	1	1.29133	1
	432.471	305.48	-0.154876	0	-0.207894	0	0.325203	0				458.279	195.99	0.0961538	0	0.889423	0	0.0961538	0
	432.471	305.48	0.0929606	0	0.162494	0	-0.371037	0				465.346	252.671	0.884093	0	2.28623	0	0.0487296	0
	432.471	305.48	-0.0469927	0	2.12792	1	2.93024	1				456.174	216.801	-1.40271	0	-0.0452489	0	-0.316742	0
	394.823	221.717	-0.658284	0	0.334653	0	0.216963	0				453.146	267.303	0.030746	0	5.67119	1	19.1646	1
	399.658	250.758	0.980769	0	4.34559	0	-1.45192	0				465.615	164.609	-2.79304	0	-2.75641	1	-0.3663	0
	437.121	222.311	-0.142296	0	0.0318495	0	-0.374624	0				465.537	161.531	3.55204	0	11.3076	1	0.482655	0
	437.121	222.311	0.431067	0	0.133087	0	-7.58702	1				465.702	167.688	-20.2381	1	-5.09158	0	-4.85348	0
	438.051	225.425	2.04843	0	2.1886	0	0.588726	0				411.078	247.07	1.51261	0	2.14286	0	0.274725	0
	439.604	233.304	-0.087544	0	-0.467331	0	0.65131	0				411.326	240.079	-2.80905	0	-2.45162	0	6.01871	1
	438.624	229.408	-0.36963	0	0.00951797	0	4.65928	1				410.709	256.734	0.348007	0	1.23746	1	0.86143	1
	438.624	229.408	-0.28547	0	-0.115755	0	3.7813	1				410.007	263.071	-1.5526	0	27.353	1	9.94428	1
	438.624	229.408	1.64599	0	0.811853	0	-0.409319	0				409.305	266.469	2.9154	0	8.18247	1	11.8951	1
	400.687	255.077	0.634416	0	-0.746328	0	0.103516	0				407.96	277.586	-6.02431	0	-5.59491	0	0.911562	0
	439.604	233.304	0.482736	0	3.09942	0	-0.769084	0				405.884	286.131	-1.0248	0	1.13613	0	-0.227733	0
	439.604	233.304	-0.108918	0	-0.89352	0	3.28956	0				410.721	253.789	1.95106	0	29.9576	1	25.6333	1
	439.604	233.304	-1.2486	0	-3.44506	1	-1.83374	0				405.884	286.131	0.240385	0	1.21261	0	-0.496795	0
	441.297	243.339	0.119385	0	0.621932	0	-0.108771	0				406.71	263.057	-0.676471	0	-0.803167	0	2.22624	0
	440.937	240.239	-0.118813	0	-1.66379	0	0.480417	0				408.821	245.918	-17.1742	1	-27.5668	1	-8.65025	0
	440.937	240.239	0.238404	0	-1.54864	0	-1.01349	0				407.971	252.881	-0.888773	0	4.76265	0	-21.6554	1
	441.297	243.339	-0.0924482	0	-2.92215	1	-2.20507	1				406.71	263.057	-4.19737	1	-1.78625	0	-4.24047	0
	441.297	243.339	0.100811	0	0.295794	0	1.84418	0				402.907	299.06	-0.79401	0	-1.08274	0	0.0118509	0
	441.297	243.339	-0.996069	0	-4.96795	1	-3.61141	1				411.168	250.142	-0.704462	0	-0.0607708	0	3.70542	1
	401.817	259.46	0.343295	0	-2.67138	0	-2.27768	0				406.795	283.174	0.0160256	0	1.33547	0	1.9391	0
	442.142	247.162	-1.44828	0	-1.65936	0	-0.322873	0				405.579	288.581	0.492564	0	4.88246	0	2.58596	0
	442.142	247.162	0.327046	0	-0.0735504	0	-1.65975	0				408.569	247.971	0.269112	0	0.542986	1	4.48083	1
	442.971	250.931	-0.463046	0	3.10507	1	-0.234378	0				410.126	235.228	0.342236	0	1.78394	0	2.76907	0
	443.19	253.901	-0.269952	0	1.12945	0	1.47061	1				399.119	316.894	3.80359	1	1.02159	0	5.52904	1
	443.964	257.628	-0.762497	0	0.340101	0	4.29339	1				402.128	346.525	-0.0157791	0	-0.595661	0	-0.0788955	0
	443.964	257.628	0.148298	0	0.182757	0	0.774135	0				406.945	268.255	2.9624	0	-1.02023	0	1.91926	0
	443.964	257.628	-0.486014	0	-0.101604	0	-0.56993	0				406.446	276.448	1.85897	0	5.32051	1	8.33333	1
	444.143	260.592	-0.284591	0	-3.30876	0	-1.53268	0				405.722	288.616	0.606061	0	1.60598	1	1.33751	0
	400.687	255.077	-0.271519	0	-0.487616	0	0.13906	0				405.248	296.574	0.871137	0	1.51874	0	1.23932	0
	444.143	260.592	0.209564	0	0.618965	0	-1.35188	0				402.393	342.705	0.0731452	0	-0.718592	0	-2.02958	1
	444.854	264.214	0.101907	0	2.86551	0	4.98817	0				402.128	346.525	0.373475	0	-0.0148541	0	1.02493	0
	444.854	264.214	-0.0678539	0	-0.0282111	0	0.166085	0				401.742	353.52	0.421188	0	-1.23382	0	0.113335	0
	444.978	267.117	-0.421251	0	-0.0639228	0	-0.349151	0				398.622	255.902	-0.961538	0	1.03846	0	-1	0
	445.61	270.679	0.071587	0	-0.0706397	0	0.0306697	0				399.548	264.568	-2.16512	0	3.01973	0	1.22265	0
	445.61	270.679	-0.223208	0	0.168929	0	-0.195266	0				399.802	271.226	-0.246765	0	2.10031	0	1.87927	0
	445.61	270.679	-0.0688259	0	0.0688854	0	1.34211	0				399.588	283.721	1.27884	0	1.34475	0	5.62816	1
	445.729	274.24	-0.271635	0	0.208953	0	0.128461	0				399.457	286.955	-2.07977	0	-4.82194	1	-3.97436	1
	446.777	280.502	0.0543856	0	0.00694083	0	-0.0570207	0				449.284	244.882	0.248227	0	-2.74141	0	2.35625	1
	400.687	255.077	0.156986	0	-3.1673	1	-1.27364	0				449.141	247.579	-0.221495	0	-3.63175	0	0.0769231	0
	446.22	277.054	0.143028	0	0.0883836	0	0.112212	0				448.988	250.847	-3.15439	1	-1.56137	0	0.232951	0
	401.817	259.46	-1.12412	0	-9.7272	1	-2.27053	0				449.461	253.628	-1.42826	0	-1.34097	0	2.41462	0
	401.817	259.46	-0.481252	0	-0.424301	0	-0.386803	0				449.41	256.4	1.53355	0	2.31042	1	1.49154	1
	403.068	263.892	0.972207	0	0.273491	0	0.383847	0				449.888	261.858	2.68631	0	8.12166	1	30.9836	1
	395.3	225.528	0.0266682	0	-0.112994	0	-6.81384	1				452.691	292.146	0.794206	0	-5.9041	0	-1.49351	0
	403.068	263.892	-0.339973	0	0.800945	0	3.31044	0				432.244	185.408	0.888161	0	0.614839	0	6.47845	1
	404.402	268.341	0.564516	0	0.857904	0	0.392728	0				433.538	196.466	-3.26514	0	4.2084	0	2.41189	1
	406.145	273.705	1.01177	0	1.1324	0	0.733789	0				434.155	199.352	-1.03437	0	-3.70322	1	0.283142	0
	407.671	278.191	-0.0833333	0	0.0563725	0	0.628205	0				434.207	202.266	-1.02073	0	-1.95908	0	0.388434	0
	406.145	273.705	0.0730885	0	0.0633696	0	0.461436	0				434.207	202.266	0.754501	0	3.40262	0	4.07583	1
	409.284	282.656	0.155099	0	-1.29779	0	1.7303	0				435.599	217.919	-4.69394	0	-7.26459	0	-0.62575	0
	409.284	282.656	-1.40286	0	-1.50547	0	-1.97362	0				435.928	221.309	-2.58811	0	-7.98091	0	-2.51446	1
	409.284	282.656	0.268163	0	-2.66074	0	-1.04125	0				436.269	228.169	-1.44299	0	-0.478996	0	-2.22968	0
	395.3	225.528	-0.283493	0	-2.509	1	-5.27328	1				436.391	235.3	-1.36863	0	-1.94306	0	3.37662	1
	412.632	291.478	0.482426	0	0.527433	0	-0.0586862	0				449.888	261.858	1.25532	0	2.69667	1	1.17567	0
	412.632	291.478	0.247409	0	-1.17209	0	1.25859	0				448.219	220.356	-7.63045	0	2.67348	0	6.10274	1
	414.332	295.783	-0.55907	0	-1.02083	0	0.0178535	0				448.493	223.14	-3.01309	0	-6.75832	1	2.53082	1
	418.091	305.06	-0.033378	0	0.0872082	0	0.374478	0				448.318	225.753	0.853246	0	0.89198	0	0.272231	0
	416.045	300.008	0.305013	0	0.0835698	0	-1.45963	1				448.669	228.504	5.44181	0	4.04142	0	0.696252	0
	418.091	305.06	-0.321477	0	-0.242395	0	0.557965	0				448.489	231.234	-4.64048	0	3.36443	0	-6.28314	1
	419.739	309.144	-0.072319	0	1.39869	1	0.623056	0				448.489	231.234	-0.664336	0	1.88312	1	2.47253	0
	418.091	305.06	0.173917	0	-0.0119785	0	0.0966205	0				448.837	242.088	0.14245	0	-4.51852	0	-0.632479	0
	418.091	305.06	-0.505202	0	0.0759402	0	-0.155265	0				444.754	186.986	-0.522549	0	-0.609756	0	-0.00208464	0
	419.739	309.144	-0.382766	0	0.499387	0	0.197547	0				447.007	222.805	2.35685	0	0.730673	0	-0.618855	0
	419.739	309.144	0.517944	0	0.777765	0	-1.43416	0				449.074	255.528	-1.09537	0	1.59239	0	-0.487916	0
	422.958	317.149	-0.37682	0	-0.108311	0	-0.0213736	0				449.949	268.925	0.392327	0	1.04781	0	-0.140736	0
	422.958	317.149	-0.123206	0	-0.673079	0	0.461216	0				450.325	272.649	-1.36464	0	-4.53033	0	0.850592	0
	424.518	321.033	0.0300841	0	-0.924754	0	0.153934	0				450.67	275.643	4.02905	0	1.67832	0	0.909091	0
	424.518	321.033	0.142003	0	-0.664193	0	-1.06766	0				439.608	187.547	4.688	1	7.60614	1	-2.67667	0
	396.391	233.334	-0.104063	0	-1.0396	0	2.12537	0				438.78	204.47	-7.3771	1	2.56121	0	-1.05456	0
	424.518	321.033	0.191411	0	0.0682328	0	0.310649	0				438.78	204.47	-2.754	0	-8.44997	1	-16.0372	1
	424.518	321.033	0.0193973	0	0.0594448	0	0.297986	0				438.817	209.225	-3.50888	0	-1.41815	0	-0.424063	0
	425.999	324.866	-0.422349	0	0.415946	0	1.08091	0				438.407	211.594	-0.988812	0	2.55785	0	0.645542	0
	427.422	328.611	0.0485298	0	0.589075	0	1.0454	0				438.407	211.594	-2.9021	0	-3.91827	1	-3.55114	1
	427.422	328.611	0.154373	0	0.174136	0	-0.00365987	0				438.733	230.521	-2.75092	0	2.93407	0	0.494505	0
	431.677	340.395	-0.0240385	0	0.0268665	0	0.0194157	0				438.894	232.859	2.68498	0	0.358974	0	-2.89011	0
	397.019	237.366	-0.0664632	0	-0.0238451	0	-0.00365987	0				439.627	246.391	4.34945	0	5.61758	1	-2.26264	1
	435.23	351.094	-0.989482	0	-0.294258	0	1.58699	0				449.074	255.528	-0.147193	0	2.00166	0	-0.651143	0
	428.023	181.522	0.338772	0	0.893642	0	6.27195	0				445.571	204.314	-1.65922	0	1.85445	0	0.443183	0
	428.774	184.159	-0.143971	0	1.36908	0	8.31674	1				449.074	255.528	-1.58323	0	5.69801	1	0.0407	0
	428.774	184.159	-0.226708	0	0.157373	0	2.77353	0				445.996	210.185	6.8547	1	-0.32967	0	-3.72894	1
	428.774	184.159	0.898289	0	-2.27816	0	-7.69913	1				445.996	210.185	-1.49022	0	0.0911284	0	0.0167515	0
	429.621	187.603	-0.525031	0	0.468551	0	3.98601	0				446.279	213.424	-5.71678	0	-7.88462	0	-6.48252	1
	429.621	187.603	0.364518	0	2.50715	0	1.70825	0				417.673	279.19	-2.61029	0	-0.661765	1	48.142	1
	430.038	191.156	-1.23718	0	-0.235294	0	-5.75641	1				417.673	279.19	-17.2348	1	-50.9636	1	-14.1457	1
	397.904	242.306	0.28547	0	-0.171226	0	0.137904	0				418.06	282.698	-36.587	1	-42.5992	1	-16.9879	1
	430.923	194.053	-0.222861	0	-2.64512	0	-1.17729	0				418.402	285.617	-36.9017	1	-36.3974	1	-16.4658	1
	431.427	197.732	0.499572	0	1.87078	0	2.10076	1				414.088	253.11	-25.1174	1	-22.996	1	-6.57027	0
	431.427	197.732	0.0480456	0	0.387819	0	-2.09999	0				418.783	289.071	-23.516	1	-26.7641	1	-12.4431	1
	431.427	197.732	-0.385342	0	-1.05708	0	-1.09333	0				418.402	285.617	-6.91043	1	-30.2482	1	-5.51885	1
	432.336	200.622	-0.0667735	0	0.655637	0	0.39797	0				419.086	295.516	-0.892089	0	-139	1	-35.4123	1
	432.336	200.622	0.395266	0	-2.86813	0	-0.652774	0				419.086	295.516	-24.7179	1	-42.6456	1	-22.3439	1
	398.749	246.486	0.0961813	0	-0.670574	0	-0.071953	0				419.625	302.409	0.545788	0	-89.4249	1	-20.3736	1
	432.887	204.418	-1.17094	0	-0.529412	0	0.0683761	0				419.871	324.675	-13.3217	1	-21.2937	1	-6.15385	0
	432.887	204.418	0.8537	0	-1.1992	0	0.676124	0				419.8	328.013	-18.8154	1	-14.4407	1	3.06968	0
	432.887	204.418	0.406876	0	0.973963	0	-0.11478	0				415.088	259.403	-11.0809	0	3.81854	0	35.0256	1
	432.887	204.418	0.159904	0	-0.134849	0	0.122805	0				441.045	243.473	-1.06509	0	2.86982	1	2.29586	0
	432.887	204.418	-0.434146	0	-1.13544	0	-1.44315	0				441.062	245.837	-4.1474	1	0.795756	0	9.30656	1
	434.465	211.382	1.95064	0	0.098515	0	-4.86857	1				441.062	245.837	-4.09072	1	3.11309	1	21.8827	1
	433.984	208.232	-1.59826	0	-1.53638	0	-0.783079	0				441.336	253.163	-4.18269	1	1.00962	0	10.3846	1
	433.984	208.232	-0.284823	0	-0.659071	0	-1.19358	1				441.344	250.847	-0.990226	0	2.30756	1	41.3215	1
	433.984	208.232	2.66167	0	0.941409	0	-3.27012	0				441.634	258.156	-1.94844	0	-0.270499	0	28.8631	1
	434.465	211.382	0.112138	0	0.182868	0	0.125826	0				441.634	258.156	-5.73352	1	2.0546	1	13.0196	1
	434.465	211.382	-0.436037	0	0.74362	0	15.4174	1				441.336	253.163	0.146975	0	0.524069	0	19.3113	1
	435.571	215.267	-0.131976	0	1.90542	0	-1.54525	0				442.296	270.895	-17.5103	1	-25.1677	1	-3.69069	1
	436.524	218.358	-0.548248	0	0.391933	0	10.4777	1				442.493	275.637	-16.5865	1	-31.3942	1	1.20192	0
	436.524	218.358	0.248944	0	-0.195519	0	3.06126	1				443.07	288.371	-1.79279	0	0.86597	1	23.1799	1
	436.524	218.358	-0.123397	0	1.38971	0	0.774038	0				442.522	278.309	0.151649	0	-6.55633	1	0.0424618	0
	436.524	218.358	0.360265	0	-0.076502	0	-7.13812	1				416.606	269.225	-2.2652	1	-0.201449	0	58.2068	1
	411.567	190.43	0.144898	0	-0.135967	0	-0.263241	0				416.606	269.225	-22.7103	1	-15.674	1	5.54798	0
	420.279	232.021	-0.23033	0	-0.307504	0	0.0464022	0				421.9	240.962	-8.42236	1	-15.7461	1	-9.31674	1
	420.279	232.021	-0.307076	0	-4.31563	0	-0.34965	0				438.207	270.778	0.978789	1	0.892325	1	0.0132039	0
	420.279	232.021	-0.207518	0	-0.212418	0	-0.146675	0				436.606	267.951	1.39005	0	0.616511	0	0.433313	1
	421.579	236.516	-0.595479	0	-1.75235	0	0.541888	0				409.847	224.426	3.14334	1	1.73308	0	2.08412	1
	422.395	241.148	-1.80287	0	-0.205979	0	-12.2573	1				411.603	239.425	-6.88985	1	0.872135	0	55.1821	1
	423.653	245.615	-0.111944	0	-0.0319142	0	10.7911	1				411.82	242.779	-4.28658	1	-5.72097	1	-5.62293	1
	422.395	241.148	0.992308	0	0.864706	0	-0.907692	0				412.273	245.603	0.834466	0	2.46035	1	10.1016	1
	423.653	245.615	-0.498007	0	9.94403	1	-2.11377	0				412.525	248.987	1.31639	0	0.950092	1	2.7587	1
	423.653	245.615	-0.524802	0	-0.828841	0	1.17051	0				409.091	220.751	0.274725	0	4.39116	1	16.5496	1
	412.365	195.094	0.0276359	0	-0.0861041	0	-0.351051	0				412.525	248.987	-0.408916	0	1.19574	1	4.64555	1
	425.223	254.767	1.03691	0	4.80862	0	8.8308	1				412.975	251.846	0.00109525	0	-0.860137	1	0.138002	0
	424.452	250.206	-0.219369	0	-0.00325224	0	-2.57371	0				413.694	258.201	0.106023	0	-13.8123	1	-2.29792	1
	425.223	254.767	1.55191	0	0.68512	0	0.428824	0				413.694	258.201	3.34192	1	0.808221	1	17.1865	1
	425.223	254.767	-0.158907	0	-0.193484	0	-5.51934	1				414.24	261.627	1.98801	1	-10.5794	1	-2.08458	0
	426.259	258.526	0.253111	0	2.10869	1	-2.06448	0				409.091	220.751	-1.16327	0	0.74886	0	-5.64396	1
	426.259	258.526	-0.536437	0	-0.0786378	0	-1.65506	1				414.24	261.627	2.91709	0	12.9556	1	-14.5449	1
	413.592	199.56	0.592678	0	0.316929	0	0.407443	0				414.447	264.721	0.0650466	0	-45.8959	1	-10.8184	1
	427.009	262.999	-0.191958	0	0.42945	0	3.85502	1				414.929	268.072	0.323042	0	-0.874935	1	-16.3206	1
	428.218	267.343	-0.227249	0	1.9624	1	15.5627	1				415.992	277.743	-0.787179	0	-11.059	1	1.56667	0
	428.912	271.727	-0.0777328	0	-0.143034	0	-0.126316	0				413.534	255.221	0.337063	0	-2.45035	1	-0.955245	0
	431.41	284.632	-0.370097	0	-5.80353	1	-13.1718	1				410.636	223.173	-1.14659	1	0.772479	1	10.8319	1
	430.748	280.32	-1.37459	0	-9.52698	1	-0.668896	0				409.091	220.751	-25.8843	1	-65.5893	1	39.8869	1
	435.645	305.398	0.27972	0	-1.51439	0	-1.61521	0				412.17	225.614	-0.646154	1	-0.635897	1	-6.01026	1
	435.645	305.398	0.405576	0	-0.472145	0	7.54983	1				413.976	228.405	0.952381	0	3.51115	1	-16.1205	1
	435.645	305.398	0.0513763	0	2.14028	0	-0.929487	0				415.522	230.821	2.91667	1	2.1543	1	4.72756	1
	436.815	309.405	0.679276	0	0.633213	0	6.78814	0				417.029	233.226	7.04709	1	-1.95278	0	-4.2957	1
	437.463	313.462	-0.043788	0	-2.02952	0	1.46601	0				432.809	230.695	1.77129	0	-3.60139	1	6.77676	1
	438.126	317.51	-1.21159	0	-0.258098	0	0.295219	0				433.092	252.056	2.7274	1	0.41886	0	1.70226	1
	438.126	317.51	0.151078	0	-0.273393	0	-0.204129	0				433.43	261.485	-4.78041	1	-4.98404	1	6.69951	1
	439.323	321.439	-0.343021	0	-0.621435	0	-0.796773	0				434.044	273.626	0.887946	1	0.371404	0	1.42421	1
	439.323	321.439	-0.216139	0	-3.08911	0	-7.56487	1				425.142	261.553	0.224314	0	-0.476197	0	1.48817	1
	440.018	325.408	-0.153771	0	2.1913	0	1.91229	0				424.751	270.965	0.135094	0	0.161373	0	4.75915	1
	440.018	325.408	-0.382999	0	1.23517	0	0.401584	0				423.779	276.45	-0.0786713	0	0.103802	0	18.5664	1
	415.211	208.906	-2.4357	0	11.8445	1	4.97811	0				423.524	279.587	0.00191351	0	0.643759	0	2.57586	1
	440.018	325.408	0.862129	0	4.33105	1	-0.295032	0				421.266	296.538	-2.47079	1	-3.536	1	6.48066	1
	412.405	236.608	-0.0421074	0	2.56377	0	-8.25203	1				419.501	309.812	-0.288909	0	-6.84794	1	2.08468	1
	413.309	239.859	0.143035	0	-0.292868	0	-2.72167	1				419.863	306.935	-0.350803	0	-1.38233	0	-0.601164	0
	414.318	243.759	-0.33406	0	-0.690523	0	-3.52087	1				432.631	211.679	-8.04549	1	-15.1278	1	0.0839807	0
	414.318	243.759	0.500154	0	1.84724	0	-1.17518	0				432.75	224.412	1.81799	0	-0.133225	0	-14.7928	1
	418.688	258.59	0.807043	0	-0.0425523	0	-0.75784	0				432.742	221.521	1.32867	1	-0.02997	0	-0.04995	0
	420.539	265.647	0.590624	0	0.416598	0	-7.37468	1				432.75	224.412	-2.15176	0	-0.414289	0	0.309904	0
	420.539	265.647	-0.013818	0	0.0826057	0	2.75173	1				441.107	227.501	-1.35531	0	1.07354	0	-9.67878	1
	416.502	213.44	-0.127723	0	-0.113092	0	1.01543	0				417.133	289.049	1.39335	0	2.48239	1	0.633981	0
	420.539	265.647	-0.362068	0	1.70666	0	-5.85275	1				437.01	242.936	2.90223	0	-1.01578	0	5.01409	1
	421.999	268.872	-0.884443	0	-0.728958	0	3.04826	1				431.289	266.821	-1.65962	0	-2.68104	1	0.791772	0
	422.975	272.729	0.112411	0	-0.663273	0	-0.720121	0				419.153	223.925	0.811834	0	1.59645	1	1.89941	1
	422.975	272.729	3.68421	0	3.06295	0	-0.707152	0				417.369	256.274	-0.643944	0	9.10712	1	1.91104	0
	422.975	272.729	0.0333	0	0.402343	0	-0.10656	0				417.04	278.944	-0.228233	0	-0.064807	0	3.15723	1
	422.975	272.729	0.483255	0	0.489994	0	3.71628	1				422.132	302.533	0.0295858	0	0.841082	0	3.40941	1
	422.975	272.729	0.194665	0	-0.813991	0	3.85717	1				432.248	262.934	0.046492	0	0.85517	0	3.35306	1
	423.991	276.561	0.865863	0	4.83768	1	-4.66655	1				430.476	270.029	-2.06537	0	3.78135	0	4.50409	1
	424.885	279.776	-0.416126	0	0.0846048	0	-14.5216	1				419.546	212.546	-0.111299	0	0.105664	0	0.78191	0
	423.991	276.561	0.999374	0	4.23866	1	-1.5042	1				418.947	227.859	-0.181741	0	0.755142	0	2.90927	1
	424.885	279.776	0.00550851	0	-0.487923	0	-1.94217	1				418.519	236.254	0.790363	0	1.46097	1	4.92392	1
	425.859	283.601	0.345542	0	-3.482	0	-4.91779	1				418.243	240.209	-3.19245	0	2.92618	0	5.59031	1
	426.882	287.4	-0.226036	0	-1.28299	0	1.10712	0				418.243	240.209	-0.986193	0	5.16202	1	25.503	1
	426.882	287.4	-0.467657	0	0.147059	0	-0.0327797	0				451.439	219.711	0.674764	0	-1.01439	0	0.101215	0
	428.365	290.6	-1.34678	0	2.61789	0	-1.14409	0				430.804	203.483	-2.41208	0	-4.70919	1	-7.35941	0
	428.365	290.6	-0.821141	0	1.37917	0	-0.31856	0				430.014	210.04	1.75789	0	0.988166	0	-0.44428	0
	416.502	213.44	0.250217	0	-0.362792	0	0.287378	0				429.531	213.71	-2.50078	1	-0.864609	0	-0.448976	0
	428.365	290.6	0.0930542	0	-0.628702	0	-0.555769	0				427.34	224.462	-2.0587	0	-1.31174	0	0.0587045	0
	429.37	294.393	-1.79755	0	3.34978	0	2.63195	0				427.34	224.462	3.57692	0	0.543956	0	-9.52747	1
	429.37	294.393	-0.241721	0	4.16156	1	0.6585	0				453.24	191.834	-0.638462	0	-11.0967	0	-13.2	0
	429.37	294.393	2.24359	0	0.833333	0	-0.641026	0				451.863	209.432	8.14793	1	10.3323	1	-0.33432	0
	430.391	298.211	-0.719705	0	-2.3308	0	-0.0577575	0				451.115	229.889	-0.149907	0	-0.231973	0	-0.158114	0
	430.391	298.211	-0.0641415	0	0.393751	0	-1.01693	0				451.701	212.664	0.566802	0	-0.728745	0	0.0404858	0
	430.391	298.211	0.711998	0	0.453939	0	1.12943	0				414.698	280.776	4.90413	0	4.38604	0	0.556433	0
	431.344	301.37	-0.0449775	0	0.537084	0	-2.20274	0				425.236	235.659	-0.161943	0	0.161943	0	-0.0809717	0
	417.322	218.135	-0.122726	0	-0.719373	0	-0.107933	0				422.19	247.878	5.58502	0	9.29352	0	14.1437	1
	431.344	301.37	-0.142008	0	-0.442515	0	-5.3651	1				421.338	251.847	-3.91093	0	-5.93117	0	-10.3684	0
	435.054	312.086	0.692392	0	-0.262525	0	0.437133	0				418.144	266.725	-0.398352	0	-1.71245	0	-8.83242	0
	436.153	315.901	-0.182576	0	-0.0675756	0	2.11967	1				418.939	262.957	0.493097	0	-0.749507	0	-1.91321	1
	436.153	315.901	1.75469	0	-3.72989	0	3.54151	1				418.144	266.725	-3.14381	0	-0.448161	0	-1.75084	1
	437.287	319.683	0.0100834	0	-0.560248	0	0.852325	0				451.115	229.889	2.00202	0	6.75101	0	0.702429	0
	437.287	319.683	-0.741408	0	-0.928796	0	0.932712	0				418.144	266.725	-1.21037	0	-1.24897	0	0.519254	0
	438.365	322.843	0.137713	0	-0.171923	0	0.598934	0				416.166	273.645	-0.228903	0	-1.14058	0	-0.241674	0
	438.365	322.843	-0.365336	0	-0.693259	0	-1.10245	0				415.429	277.237	-2.61758	0	-2.76923	0	-5.71758	1
	439.485	326.585	3.25376	0	4.77157	1	0.906383	0				414.698	280.776	4.37849	0	6.58114	0	1.98107	1
	409.761	238.047	0.0545249	0	-0.279303	0	-3.76754	1				414.1	283.68	-1.45299	0	-0.34188	0	-0.042735	0
	420.505	266.107	0.343407	0	2.14954	0	3.77581	1				413.406	287.079	-4.70085	0	-3.93162	0	-5.34188	1
	450.014	315.282	0.75071	0	0.729655	0	-0.829183	0				409.702	302.832	3.11741	0	4.04858	0	-2.42915	0
	450.014	315.282	-0.783609	0	-0.736026	0	-0.54693	0				409.702	302.832	2.73887	0	-2.3583	0	0.417004	0
	450.169	318.83	0.234158	0	-0.166925	0	0.979301	0				451.031	232.993	3.36032	0	8.2996	1	-0.202429	0
	450.169	318.83	0.355159	0	0.805495	0	-0.35992	0				408.515	308.993	9.91453	0	2.35043	0	7.00855	1
	421.385	269.074	0.139423	0	-0.085313	0	0.0945513	0				408.515	308.993	0.79569	0	0.0678309	0	-2.12922	0
	421.385	269.074	-0.702102	0	-2.4983	1	1.87131	0				412.727	290.413	3.88512	0	8.19887	1	6.66137	1
	421.385	269.074	0.685878	0	1.07206	0	-6.09947	1				451.031	232.993	1.10357	0	8.79336	0	13.5055	0
	424.481	275.468	-0.737393	0	0.674625	0	-11.043	1				450.868	239.841	2.52031	0	-6.70569	0	-24.3407	1
	425.399	278.401	0.151717	0	0.294796	0	0.518267	0				450.31	258.396	-1.82186	0	-2.67206	0	-7.93522	1
	425.399	278.401	0.159982	0	0.422323	0	-0.0350647	0				450.517	252.506	-0.509934	0	-2.1143	0	0.0933276	0
	427.103	281.91	1.22588	0	2.28333	0	2.1008	0				437.999	193.169	-2.06997	0	-3.43247	1	-0.703052	0
	428.588	284.672	0.14985	0	2.88399	0	2.61785	0				439.885	294.102	7.85529	1	6.67912	1	0.342832	0
	429.553	287.579	0.0887897	0	0.141222	0	-0.164788	0				457.555	190.729	-6.18732	0	-2.22516	0	3.85057	0
	429.553	287.579	0.570364	0	1.36903	0	4.33016	0				457.991	198.339	-1.28257	0	-1.37522	0	3.30323	1
	431.282	291.03	-1.07248	0	0.622006	0	1.82883	0				458.149	202.175	-1.13101	0	-2.23191	0	-3.54822	1
	431.282	291.03	0.583319	0	0.379549	0	-0.0255842	0				458.798	206.128	0.228901	0	0.87875	0	-5.08694	1
	413.121	247.362	1.0233	0	-1.89235	0	-2.00986	0				459.024	214.594	-1.29839	0	-4.05983	0	-13.3987	1
	432.765	293.73	0.472892	0	-0.0107809	0	-0.0813205	0				459.665	252.397	1.47202	0	4.66521	1	0.218779	0
	432.765	293.73	1.69092	0	0.396566	0	0.730905	0				459.657	257.205	0.348628	0	0.962663	0	-1.37202	0
	433.725	296.595	-0.111851	0	-1.17112	0	0.196626	0				460.212	273.981	0.372937	0	0.269386	0	-1.09416	0
	433.725	296.595	-0.332751	0	-1.1714	0	-0.284108	0				439.657	286.283	4.5757	1	8.62637	1	-0.320513	0
	435.486	299.988	-0.168269	0	-0.236345	0	-0.179716	0				437.171	202.714	-1.31787	0	-3.01827	0	-3.19838	1
	439.643	308.75	-0.287475	0	-0.746889	0	1.35404	0				438.651	274.269	-0.277149	0	-1.875	0	-1.00396	1
	439.566	221.317	0.804709	0	0.787646	0	-0.0543382	0				437.215	207.839	-2.74887	0	-3.07127	0	-7.92986	1
	439.566	221.317	0.297366	0	0.762014	0	0.146676	0				436.683	213.031	-0.341794	0	-0.378387	0	-1.77567	1
	441.288	232.607	0.626374	0	-6.13866	1	-9.36264	1				436.228	218.335	-1.05601	0	-1.06924	0	-5.36489	1
	442.497	243.798	0.134632	0	1.46013	0	6.23778	1				436.485	223.549	0.419911	0	-0.58419	0	-0.94986	0
	442.497	243.798	-0.0278864	0	0.026033	0	4.84355	1				436.25	228.792	-0.111596	0	-0.16921	0	-0.324406	1
	443.287	248.171	-0.424908	0	-8.1808	1	-2.12388	1				438.81	278.281	0.75	0	0.663004	0	1.62363	1
	444.318	259.333	-0.118258	0	0.35666	0	-3.14655	0				439.803	290.187	0.459099	0	1.67471	0	0.107443	0
	444.318	259.333	-0.268968	0	-0.504876	0	-2.60939	0				448.705	260.092	2.83516	0	-0.43895	0	-4.15995	0
	444.667	263.031	2.77022	0	8.21223	1	-3.06544	0				448.434	275.639	-0.676247	0	-0.0760778	0	-6.52156	0
	415.384	253.89	-0.0495766	0	-3.94901	0	3.45458	0				448.421	265.217	3.57265	1	1.71795	0	-6.98291	1
	444.667	263.031	1.70927	0	4.11425	0	5.50011	1				448.595	273.334	5.21978	0	-3.44463	0	-5.2874	1
	445.466	266.78	-1.83051	0	-6.88469	1	-2.95508	1				448.479	276.272	-7.21893	0	5.06762	0	-10.8495	1
	446.04	274.119	1.21579	0	2.74543	0	6.98132	1				448.345	281.432	2.11614	0	-11.0125	0	-5.85892	1
	446.04	274.119	1.07556	0	7.39246	1	1.73322	0				449.424	320.358	4.01522	0	1.94844	0	-6.56805	0
	446.28	277.768	-0.2181	0	1.43807	1	0.0694632	0				449.42	323.184	2.56016	0	2.31361	0	0.0295858	0
	446.04	274.119	-0.0628976	0	0.18023	0	0.969491	0				449.435	325.952	0.905983	0	-2.07977	0	-1.39031	0
	446.04	274.119	-0.449413	0	0.0840336	0	-0.20576	0				449.911	335.579	4.82249	0	13.1874	0	5.8501	1
	446.28	277.768	0.158488	0	0.0486697	0	0.816153	0				449.893	338.369	7.69231	0	5.86713	0	15.4895	1
	446.28	277.768	-1.02814	0	0.865292	0	3.27273	0				447.901	310.885	1.87646	0	-2.87296	0	10.5186	0
	447.009	282.092	0.431235	0	0.632799	0	0.145688	0				449.866	341.055	3.63905	0	2.77684	0	-5.83263	1
	447.009	282.092	-0.483348	0	2.34466	1	1.25519	0				439.67	292.38	-0.622832	0	-1.39863	0	3.22369	1
	447.009	282.092	0.0154052	0	0.0522622	0	-2.10014	0				440.487	299.905	1.04196	0	0.315851	0	1.47203	1
	447.29	285.73	-0.48783	0	0.852402	0	-0.790144	0				440.487	299.905	1.01003	0	3.66304	1	11.8595	1
	447.29	285.73	0.941955	0	-4.74943	1	-1.83013	0				444.029	336.192	-4.52171	0	-12.7922	0	27.4653	1
	447.29	285.73	-0.697994	0	-0.485496	0	0.782302	0				442.56	318.421	0.191142	0	0.025641	0	8.31935	1
	447.532	289.38	0.0605002	0	-0.20912	0	-3.93037	1				442.56	318.421	-2.57174	0	-0.860863	0	8.09983	1
	416.708	256.738	-2.87546	0	-3.08123	0	2.38095	0				442.77	321.52	-0.410256	0	0.45338	0	2.02564	0
	447.532	289.38	0.0171334	0	0.495392	0	-0.475304	0				443.888	332.487	-3.68104	0	-5.27001	0	-15.1768	1
	447.532	289.38	1.01257	0	-0.296322	0	-0.738092	0				444.029	336.192	-1.61538	0	-0.516484	0	15.3297	1
	447.812	293.007	0.441418	0	0.941887	0	-0.619925	0				447.305	246.667	-0.931235	0	-0.550117	0	-2.72844	1
	447.812	293.007	-0.79077	0	-2.93042	1	-4.50065	1				448.748	307.092	-1.1014	0	-2.00466	0	-21.7681	1
	447.812	293.007	0.105842	0	0.424149	0	0.888953	0				447.573	254.159	0.577702	0	-1.17824	0	0.824769	0
	448.519	296.656	1.81053	0	0.569244	0	-2.1542	0				447.883	258.165	0.664103	0	1.30128	1	3.68718	1
	419.098	263.29	-1.18181	0	0.314144	0	1.79335	0				447.784	261.557	3.03846	0	16.8881	1	4.92191	1
	448.519	296.656	-0.0570458	0	0.458579	0	0.445442	0				448.505	279.492	0.04158	0	1.60083	1	3.86694	1
	448.519	296.656	-0.351958	0	-0.749043	0	-0.331528	0				447.959	268.969	-1.52959	0	-2.01085	0	12.2165	1
	448.723	300.287	-0.341901	0	0.725316	0	-0.897887	0				448.103	276.29	-0.398422	0	2.87821	0	-8.44921	1
	448.96	303.86	-0.888831	0	-1.4582	0	-0.482041	0				428.2	242.649	1.17347	0	4.27905	1	2.0244	0
	448.723	300.287	-0.0777727	0	-0.299579	0	-2.05206	0				448.505	279.492	4.82129	0	7.67677	1	14.1686	1
	448.723	300.287	-0.538961	0	0.2959	0	-4.11172	1				448.397	282.821	1.48237	0	1.42949	0	-8.39103	1
	448.723	300.287	-0.145163	0	-0.896488	0	-0.450244	0				448.504	289.955	1.8432	0	2.99376	0	1.85359	0
	448.723	300.287	1.76815	0	1.35172	0	-4.23668	0				448.792	293.783	2.68191	0	-2.39085	0	8.77339	1
	448.96	303.86	1.11046	0	-1.09278	0	0.874375	0				448.676	297.012	-0.0950226	0	-0.782805	0	15.3846	1
	419.098	263.29	0.206044	0	-0.101891	0	5.86264	0				448.852	303.95	0.9662	0	2.17483	0	-3.21212	1
	449.139	307.466	0.179633	0	0.679837	0	0.889578	0				449.076	310.758	-4.15954	0	6.43875	0	10.5128	0
	448.96	303.86	2.41388	0	2.19647	0	-0.0815851	0				450.133	329.932	-1.90635	0	-0.602007	0	12.3746	1
	448.96	303.86	0.883242	0	0.196429	0	0.956044	0				429.138	246.316	-0.987179	0	-4.55361	0	13.7203	1
	448.96	303.86	1.61595	0	0.764921	0	-4.13638	0				434.427	265.419	-0.38345	0	0.424242	0	6.38928	1
	449.139	307.466	-0.843895	0	-0.0611952	0	2.03507	0				434.427	265.419	-0.391608	0	-0.685315	0	2.51166	1
	449.139	307.466	-1.76758	0	1.2635	0	3.09532	0				432.98	261.537	3.05936	1	8.63211	1	6.10033	1
	449.327	311.654	-0.00186729	0	-1.05931	0	-2.83063	0				435.255	269.333	0.0941915	0	0.856445	0	3.12611	1
	436.125	207.833	-0.656317	0	0.378051	0	2.55652	1				436.812	277.104	6.29021	1	17.7716	1	13.5175	1
	442.802	227.236	-0.432068	0	-3.8962	1	-5.374	1				437.493	280.983	3.10256	1	3.48951	1	14.8695	1
	464.182	292.314	0.707418	0	0.374523	0	0.129121	0				400.852	264.651	0.153061	0	0.640699	1	1.57526	1
	464.182	292.314	0.310689	0	0.559683	0	0.854396	0				415.157	334.758	1.13128	0	7.04499	1	6.745	1
	465.082	295.611	0.589411	0	-0.583938	0	0.881369	0				415.505	345.37	0.0576432	0	-0.463108	0	0.474882	0
	464.182	292.314	-1.10589	0	0.086039	0	0.409341	0				416.712	363.108	0.692455	0	4.03184	0	5.96841	1
	465.082	295.611	-1.24975	0	-0.69872	0	-0.706294	0				393.513	235.76	0.553375	0	0.0522469	0	2.58144	1
	465.948	298.856	0.250999	0	-0.0159473	0	-0.480145	0				394.644	253.155	0.0372841	0	10.5656	1	1.38049	1
	466.799	302.179	0.0427073	0	-0.0387701	0	-0.400599	0				395.351	266.519	-1.20879	0	-2.40293	0	-5.56044	0
	466.799	302.179	0.0402098	0	-0.103132	0	0.422453	0				404.591	277.472	0.913216	0	-0.889668	0	5.85655	1
	466.799	302.179	-0.635365	0	-1.25143	0	1.4744	0				396.63	290.195	1.03413	0	6.11425	1	-2.44627	1
	460.836	279.619	0.570929	0	0.562834	0	-0.127747	0				397.249	307.331	1.30838	0	6.1173	0	14.1057	1
	441.6	223.978	0.570055	0	-0.66081	0	2.2244	0				397.754	323.535	-0.748381	0	-1.19677	0	-0.785665	0
	444.698	233.664	-0.416459	0	-3.04173	1	-5.08766	1				404.591	277.472	0.647812	0	0.129759	0	7.62682	1
	444.698	233.664	-0.45738	0	1.8442	0	3.92931	0				406.624	283.966	-0.201629	0	-0.98386	0	7.06633	1
	444.698	233.664	-0.0992757	0	-0.570283	0	7.40035	1				407.731	287.66	0.641189	0	-1.69815	0	7.08816	1
	444.698	233.664	-1.98689	0	-1.66673	0	1.21666	0				408.727	291.334	1.87721	0	-5.84895	1	16.3378	1
	444.698	233.664	-0.216346	0	0.9375	0	-0.0480769	0				411.605	305.635	1.94	0	-2.19854	0	7.2476	1
	445.898	236.856	0.793384	0	-0.36882	0	-0.660732	0				413.588	320.116	4.52365	1	21.6746	1	-9.89403	1
	445.898	236.856	-0.203546	0	0.167972	0	-0.0956543	0				422.6	224.408	0.505208	0	0.551737	0	0.538931	0
	446.557	240.145	-0.0270979	0	-0.87204	0	0.433192	0				431.209	275.734	1.94335	1	-0.140442	0	-5.58888	1
	437.339	211.075	-0.0503247	0	0.189362	0	-0.254371	0				431.837	278.417	-1.46675	0	-2.45368	1	-1.84795	1
	447.818	243.368	2.89086	0	5.60714	0	2.19456	0				434.39	289.929	-2.49806	0	-1.67055	0	-0.773116	1
	446.557	240.145	2.22053	0	11.1586	1	-2.57168	0				434.978	292.675	-3.86707	1	3.74456	0	-7.83638	1
	449.019	246.55	-1	0	-3.79116	0	2.52535	0				436.192	298.781	2.23448	0	1.14296	0	-2.85068	1
	449.019	246.55	-0.98976	0	-2.30367	1	2.14473	0				438.552	313.582	2.23077	0	3.38462	0	6.29487	1
	450.963	253.018	-0.294331	0	-0.643908	0	-1.00887	1				446.317	239.488	-5.68876	1	-3.75758	1	-5.5067	1
	450.963	253.018	-1.8012	0	-6.1759	1	-9.10764	1				446.429	242.349	-8.90357	1	-10.9001	1	-6.22108	1
	437.339	211.075	0.83479	0	3.98969	1	1.66521	0				446.539	245.256	9.26855	1	0.917357	0	-3.66921	1
	450.963	253.018	-0.0184815	0	0.0857525	0	-0.731144	0				446.116	251.073	-0.501166	0	-2.69619	1	-4.55322	1
	450.963	253.018	-0.216034	0	0.315985	0	1.1004	0				446.436	262.418	2.17835	0	-0.00533595	0	-2.96636	1
	453.452	259.436	-0.00624376	0	0.0110772	0	0.10964	0				446.488	265.229	2.30236	0	-0.0465295	0	-0.437975	1
	455.359	265.875	-0.00961538	0	-0.0291253	0	-0.0576923	0				445.968	268.096	5.56113	1	3.0464	0	-4.80663	1
	455.359	265.875	-0.0262238	0	-0.0209129	0	-0.548077	1				446.02	270.793	-5.21643	0	-7.42764	1	-2.59818	1
	456.646	269.07	0.398352	0	4.784	1	2.58117	1				445.532	287.344	2.84157	1	5.6497	1	1.77443	1
	457.327	272.314	0.241633	0	-0.238254	0	-0.392607	0				445.524	290.026	3.61628	0	3.46239	0	8.03594	1
	458.6	275.53	-0.225275	0	-0.873281	0	-0.801573	0				445.414	298.181	0.0137363	0	10.8242	1	7.06731	1
	459.855	278.736	0.703422	0	5.82907	1	-1.82243	0				446.116	251.073	2.43191	1	-0.330616	0	-1.28511	1
	438.521	214.33	-1.23114	0	0.925802	0	0.252498	0				429.933	270.273	6.27314	1	-1.99849	0	-7.18909	1
	461.104	281.92	-0.300075	0	-0.0623568	0	2.36389	0				424.755	243.856	2.00696	1	9.20473	1	5.63903	1
	461.104	281.92	0.0148644	0	-0.044757	0	0.478447	0				425.197	246.753	0.961112	0	-0.0781183	0	-0.0313754	0
	461.104	281.92	1.1044	0	1.77359	0	1.4704	0				426.19	252.521	2.38901	1	-0.897934	0	-4.50184	1
	461.885	285.183	0.722153	0	8.29421	1	-2.54533	0				426.829	255.903	-2.28246	0	-6.49787	1	-7.87303	1
	461.885	285.183	0.529471	0	0.125764	0	-1.20517	0				429.181	266.996	0.840306	0	6.06634	1	-0.0044822	0
	464.457	291.584	-0.15472	0	-0.071715	0	0.722278	0				429.933	270.273	1.74187	0	-0.436054	0	-6.27935	1
	438.521	214.33	0.0460789	0	-0.207506	0	-1.1255	0				419.319	239.397	-0.722611	0	-1.3986	0	18.4693	1
	463.139	288.4	-0.353521	0	-0.150688	0	-0.473526	0				418.742	241.989	-4.95513	0	-3.52564	0	-1.75641	0
	465.199	294.808	-0.118257	0	0.463331	0	-0.631244	0				418.714	244.494	-0.14652	0	3.22802	0	1.60714	0
	467.833	301.295	-0.701548	0	1.86641	0	2.34278	0				418.665	246.958	-0.935651	0	1.39053	0	-0.0628698	0
	469.193	305.144	0.0766641	0	-0.454545	0	-1.00855	0				418.117	251.927	5.05459	0	4.09305	0	4.57196	0
	469.193	305.144	0.0587262	0	1.18533	0	0.298594	0				417.425	257.45	-1.19231	0	-2.13462	0	0.570513	0
	469.193	305.144	-0.668956	0	-1.31494	0	-0.596029	0				417.383	259.806	3.49387	0	-7.68562	1	-1.97101	0
	446.534	213.405	0.118132	0	-0.170455	0	-1.11201	1				422.152	198.525	3.32256	1	-1.91338	0	4.42793	0
	448.756	224.242	0.507368	0	4.36134	0	0.0591908	0				422.351	201.096	2.53205	0	1.97436	0	-0.147436	0
	447.984	220.629	-0.720155	0	7.83432	1	5.64086	1				422.261	206.259	1.46647	0	-0.818593	0	0.148087	0
	439.725	217.541	0.140734	0	0.817322	0	0.361139	0				421.637	210.986	3.96937	1	7.52948	1	6.83858	1
	449.504	227.927	0.00574426	0	0.603992	0	1.6486	1				421.854	213.649	2.37194	0	33.9245	1	5.92237	1
	450.323	231.635	-0.7249	0	0.33728	0	0.669206	0				421.82	219.157	0	0	32.5897	1	3.87179	1
	451.021	235.227	-0.470529	0	-0.485581	0	-0.404845	0				421.791	224.863	1.39412	0	7.1123	1	4.6145	1
	451.762	238.136	-0.153097	0	-3.00468	0	-1.97502	1				421.531	227.688	0.762903	0	2.68101	1	1.00606	0
	451.762	238.136	-2.37575	0	-7.15202	1	-4.09316	1				419.879	228.661	5.68474	0	12.8446	1	13.3647	1
	452.536	241.792	0.100275	0	-0.645531	0	-2.0266	0				421.796	230.642	0.761218	0	0.0171703	0	11.6953	1
	454.898	252.539	1.5271	0	2.17628	0	3.36851	0				421.796	230.642	0.664496	0	-0.145221	0	17.2637	1
	454.146	248.99	-1.51011	0	-7.13379	1	11.1098	1				421.367	236.553	-0.0897436	0	0.294872	0	8.16667	1
	454.146	248.99	-0.813187	0	-3.16091	0	-0.688686	0				421.407	242.611	-0.330928	0	-0.441824	0	2.98979	1
	440.387	220.742	-0.826519	0	-6.47785	1	-0.995266	0				421.432	248.22	1.4126	0	1.57895	0	14.7993	1
	454.898	252.539	-0.117133	0	-1.77072	0	-3.18769	1				421.702	251.326	-0.184827	0	-0.220032	0	15.7367	1
	454.898	252.539	0.549575	0	-1.06732	0	-0.0388362	0				421.491	254.399	-3.23711	0	-1.93892	0	3.66045	0
	455.724	256.065	-0.587163	0	-1.1249	0	-1.71291	1				421.789	257.581	-0.650414	0	-0.309805	0	6.55606	1
	456.471	258.959	-0.643482	0	-1.23453	0	-1.58816	0				421.381	263.738	-2.99145	0	-2.09402	1	11.9231	0
	456.471	258.959	0.0807942	0	-0.96715	0	-2.28796	1				419.879	228.661	7.7023	0	0.579421	0	9.00766	1
	456.471	258.959	-0.461663	0	2.44977	1	1.73177	1				421.678	272.983	-0.690335	0	-0.549451	0	14.1927	1
	457.309	262.453	-0.188811	0	-0.489878	0	-0.381993	0				417.383	259.806	10.4551	0	-5.73718	0	-1.71154	1
	457.309	262.453	0.36963	0	0.0906226	0	-0.50487	0				419.899	231.173	2.65734	0	5.09683	1	18.2813	1
	457.561	265.854	0.0392108	0	-2.18459	0	-3.21191	1				419.888	233.711	0.767905	0	6.72679	1	17.5743	1
	441.6	223.978	-0.0882867	0	-0.112586	0	-0.855395	0				419.328	236.268	-0.326923	0	8.75	1	6.48077	1
	457.561	265.854	-0.13037	0	-0.00868984	0	2.245	0				393.483	229.519	-3.75926	1	-27.5143	1	11.3703	1
	458.363	269.318	3.48701	0	-1.21209	0	-2.90385	0				392.728	233.17	0.0538408	0	-0.47817	0	3.83043	1
	458.363	269.318	-0.0231019	0	-1.22374	0	-0.422328	0				392.266	236.868	-0.602911	0	-1.34469	1	1.82366	0
	459.213	272.803	0.605644	0	1.10218	0	-1.78247	0				391.044	244.698	0.571192	0	2.28184	1	-1.84951	1
	460.03	276.185	0.202173	0	-0.566272	0	-5.43494	1				391.044	244.698	0	0	-0.100861	0	-11.529	1
	460.03	276.185	0.571553	0	0.138942	0	6.17957	1				390.303	248.444	-2.53851	1	1.95453	1	4.70841	1
	460.836	279.619	0.506993	0	0.65317	0	-0.176199	0				390.303	248.444	-0.922491	0	1.6584	1	3.77046	1
	460.836	279.619	-0.132742	0	-3.16463	1	3.74363	1				388.671	260.004	6.00488	1	10.1587	1	0.035409	0
	460.836	279.619	0.113511	0	-0.732811	0	0.150475	0				424.033	213.758	2.00384	0	-15.0301	1	-26.0379	1
	461.644	282.271	-0.437812	0	-0.261459	0	-0.206668	0				388.671	260.004	-2.67711	1	1.13892	0	0.692201	0
	462.463	285.663	-0.130245	0	-0.360103	0	-0.816933	0				387.939	263.743	2.10299	0	3.8952	0	10.6386	1
	463.345	288.989	1.41096	0	-0.694137	0	2.30819	0				386.744	271.592	-3.90692	1	-7.94099	1	7.02969	1
	464.182	292.314	0.208791	0	-0.463426	0	0.52997	0				386.363	275.328	1.11067	1	1.23194	1	0.898769	1
	444.476	205.85	0.480519	0	0.333556	0	-0.0480769	0				385.665	279.065	-0.192441	0	-1.30417	1	2.33941	1
	446.454	213.182	-0.0674326	0	-0.30806	0	-0.0181069	0				426.362	205.975	0.732448	0	-2.06781	1	21.4953	1
	447.811	219.063	-0.312937	0	-0.11249	0	1.76986	0				422.236	218.819	0.296112	0	-7.05707	1	-2.60298	0
	447.811	219.063	0.878247	0	-0.196715	0	4.48651	1				425.424	208.668	5.10075	1	-20.5899	1	-18.4128	1
	448.65	221.67	-0.782717	0	-2.77913	0	-6.63287	1				424.79	211.027	-0.167653	0	-3.92345	1	-3.94717	1
	448.745	224.553	0.79483	0	1.19165	0	-1.89585	0				421.375	221.591	-3.16484	0	-0.032967	0	1.94505	0
	449.564	227.165	-0.220155	0	-0.46715	0	-0.165335	0				421.375	221.591	0.52748	0	-4.18173	1	-0.927288	1
	449.564	227.165	0.113761	0	1.21706	0	0.403472	0				395.18	218.065	0.0506424	0	0.127139	0	14.9243	1
	451.203	232.469	1.56006	0	2.52827	1	-5.07892	1				395.18	218.065	0.309185	0	-0.356362	1	3.22539	1
	450.388	229.807	0.0350899	0	0.538484	0	0.402348	0				389.072	256.289	-0.538941	0	-7.16243	1	-7.34261	1
	450.388	229.807	-0.70979	0	0.202636	0	-1.66209	0				389.072	256.289	-2.1499	0	-3.37864	0	5.4174	1
	443.97	202.632	0.183566	0	-0.132639	0	-0.109515	0				418.66	229.092	-4.12415	1	-0.740978	0	0.880111	1
	451.277	235.342	0.460664	0	-0.653839	0	0.0492008	0				416.686	234.262	-3.8928	1	-7.86236	1	6.5979	1
	451.203	232.469	0.853896	0	1.82611	1	-0.476149	0				415.806	237.102	-0.994723	0	1.59443	0	6.664	1
	451.203	232.469	0.101149	0	0.511555	0	-4.25075	1				409.947	256.07	0.197505	0	-1.9896	1	2.02703	0
	452.084	237.957	-2.53909	0	-2.64649	0	-0.35452	0				394.737	221.72	-1.8122	0	-2.57263	0	5.37529	1
	453.693	243.237	-0.258367	0	0.861249	0	0.787837	0				394.737	221.72	1.21089	0	0.649555	0	4.51677	1
	454.17	246.545	0.0844156	0	0.0771581	0	0.323926	0				431.752	274.06	-34.7727	1	-103.604	1	-7.91521	1
	454.17	246.545	-0.0523227	0	0.910237	0	1.88761	0				431.752	274.06	1.46154	1	-5.98291	1	3.7094	1
	454.468	248.723	2.68419	0	5.8241	1	2.42595	0				432.352	277.298	-0.33925	0	-4.92965	1	1.91453	1
	454.468	248.723	-0.148601	0	4.35514	1	4.44955	1				432.686	280.085	4.08027	0	-29.8161	1	-54.3701	1
	456.411	257.201	2.2475	0	5.4936	1	3.66771	1				432.686	280.085	0.461538	0	-10.3312	1	4.8	0
	456.411	257.201	-0.283841	0	1.42972	0	-0.126748	0				433.272	283.026	-3.53656	0	-9.4238	1	-6.49778	1
	457.367	261.895	-0.339286	0	2.02454	0	1.69306	0				433.78	286.244	-5.06823	1	-8.75344	1	0.804219	0
	457.367	261.895	0.748127	0	-0.74322	0	-1.21941	0				439.07	329.106	-0.909502	0	-0.778927	1	3.273	1
	457.367	261.895	-0.505245	0	-0.57076	0	0.24538	0				426.729	248.261	-4.65072	1	0.783452	0	3.14501	1
	444.476	205.85	0.448551	0	0.831742	0	0.436314	0				426.874	251.182	-2.51057	0	0.790363	0	4.7295	1
	458.408	267.647	-0.376374	0	0.085657	0	1.73114	1				427.032	254.414	-1.26374	0	1.11888	1	2.45005	1
	458.408	267.647	-0.2751	0	-0.0235867	0	0.679945	0				428.696	282.659	4.89115	1	3.4073	1	1.53846	0
	458.408	267.647	-0.100899	0	1.53915	0	-0.854645	0				428.523	276.406	-2.70905	1	-5.10871	1	8.39256	1
	458.408	267.647	-0.632867	0	1.72832	0	-1.86426	0				427.311	251.533	-3.69391	1	-3.13301	1	-1.81891	0
	458.408	267.647	-0.568432	0	0.60571	0	-0.0133616	0				428.561	279.289	-0.82396	1	-0.520147	0	0.641672	0
	458.608	269.739	-1.44231	0	-1.32353	0	-0.151099	0				428.696	282.659	0.238462	0	-1.64231	0	25.7923	1
	459.567	275.404	-0.846404	0	-0.358384	0	1.96479	0				428.941	285.552	-21.1808	1	-56.1799	1	-4.6702	0
	459.567	275.404	-0.923488	0	-3.89273	0	-5.5615	1				428.941	285.552	3.9019	0	0.431996	0	12.0736	1
	459.567	275.404	-1.96197	0	-4.555	0	-0.224775	0				428.994	292.264	-13.8016	1	-36.1115	1	12.5552	1
	460.385	279.936	0.223731	0	0.997693	0	-2.48617	0				428.994	292.264	3.80791	1	-5.55117	1	1.91166	0
	445.278	208.418	-0.0357143	0	0.12987	0	-0.15984	0				428.978	288.879	-5.00481	0	-27.0385	1	12.4808	1
	460.385	279.936	-0.34188	0	-0.141612	0	1.49573	0				428.921	295.206	-2.70513	0	3.39744	1	34.5641	1
	461.013	282.412	0.333897	0	0.546218	0	0.847422	0				428.878	308.142	-7.44876	0	6.19062	0	16.7663	1
	435.889	205.51	-0.0158591	0	0.355328	0	-0.174575	0				428.878	308.142	-6.12672	1	-31.7006	1	-23.907	1
	435.889	205.51	0.244381	0	0.904507	0	4.25175	1				428.878	308.142	-4.47079	0	10.8647	1	6.05263	1
	435.889	205.51	0.863137	0	5.07945	1	3.78159	0				428.969	311.035	-10.7069	1	-47.2852	1	-24.7282	1
	436.361	209.315	0.433067	0	0.960561	0	1.92882	0				428.555	317.374	-0.961538	1	-1.33547	1	3.49359	1
	436.361	209.315	-0.593712	0	-0.0879727	0	0.573298	0				428.825	314.391	-9.71117	1	-30.9859	1	2.44916	0
	442.389	262.247	0.787463	0	-0.065508	0	-2.63661	0				428.249	320.745	2.38902	1	-2.04166	0	1.50059	0
	441.861	258.463	1.83029	0	-1.16387	0	-2.46503	0				427.625	330.26	-0.720036	0	1.22451	1	0.686643	0
	442.389	262.247	1.10152	0	6.15537	1	2.16134	0				428.921	295.206	1.7278	0	-0.564786	0	-3.62121	0
	442.389	262.247	0.26024	0	0.317991	0	1.00337	0				428.921	295.206	-1.97733	1	-1.65119	0	-0.594406	0
	442.798	266.829	-0.254995	0	-0.182009	0	1.48501	0				425.69	243.388	-2.70085	0	2.03419	0	18.3675	1
	443.307	270.6	1.49213	0	7.51642	1	10.5944	1				439.468	332.125	-2.03429	1	-1.07862	1	-0.530314	0
	443.307	270.6	0.328422	0	0.14238	0	-1.63137	0				428.464	273.027	-4.5764	1	-8.91688	1	32.2447	1
	443.307	270.6	-1.71104	0	-1.79822	0	1.11301	0				428.977	304.806	-0.665587	0	3.9749	0	7.86397	1
	449.469	323.813	0.445257	0	-0.122894	0	0.202841	0				428.233	323.646	-1.92308	0	-3.37179	0	1.00641	0
	449.469	323.813	0.263611	0	-0.157563	0	0.117008	0				431.455	271.349	0.0331825	0	0.302952	0	17.722	1
	449.469	323.813	-0.484233	0	0.533549	0	2.01531	0				391.844	279.744	-0.170265	0	-3.48282	1	-10.7791	1
	449.948	328.382	-0.405983	0	-0.0326797	0	-0.149573	0				395.135	306.833	-5.40734	1	-10.1311	1	3.75699	1
	449.948	328.382	1.07992	0	1.21667	0	3.68781	1				395.095	309.806	-1.06573	0	-2.3327	1	1.73136	1
	446.092	210.985	-0.36501	0	-2.09311	0	0.682068	0				395.033	312.741	0.172161	0	0.0940171	0	1.35775	1
	446.454	213.182	-0.351399	0	-1.49446	0	-1.1245	0				395.033	312.741	-1.51282	0	-1.08791	0	1.80098	0
	422.707	207.368	0.353812	0	0.325852	0	0.80339	0				394.903	316.068	-6.69428	1	-18.7595	1	-2.70599	1
	434.609	248.898	11.5256	1	24.2474	1	4.90306	1				395.008	321.773	-0.930857	0	-2.89229	1	2.30112	1
	439.396	307.82	-0.130742	0	0.299605	0	-0.557565	0				394.817	324.645	-4.71729	1	-13.2292	1	-1.09796	0
	439.396	307.82	0.634505	0	-0.408723	0	-3.07774	1				394.665	327.902	3.30626	1	2.1548	1	10.7326	1
	439.396	307.82	-0.0940406	0	-0.381787	1	-0.135778	0				394.19	339.56	-4.35037	1	-14.6267	1	-2.86762	1
	439.396	307.82	0.0940189	0	-0.0199041	0	0.530718	0				394.903	316.068	-5.87565	1	-15.2326	1	-2.4962	0
	440.607	310.842	-0.0233547	0	-0.666516	0	0.010968	0				392.824	282.515	0.318869	0	-1.61188	1	-2.50986	1
	435.644	252.67	4.05613	1	3.79776	1	-6.68293	1				395.129	289.8	-4.21937	1	-3.78687	1	7.99711	1
	435.644	252.67	-0.487179	0	0.588235	0	6.77885	1				396.9	297.112	0.778521	1	1.0654	1	0.381271	0
	435.644	252.67	3.09755	0	7.60069	1	0.658725	0				397.4	299.405	-0.775258	0	0.200526	0	2.57342	1
	436.678	256.345	-0.18315	0	-0.186741	0	8.69353	1				397.781	302.059	-1.40707	0	1.49988	0	2.00632	1
	437.708	260.061	-5.49217	1	-10.6672	1	-2.23184	0				398.195	307.025	-4.56498	1	-18.6018	1	1.75488	0
	436.678	256.345	2.69675	1	1.03016	0	-3.44465	1				395.135	306.833	-12.1108	1	-7.85649	1	13.308	1
	423.76	211.123	-0.645364	0	-0.854875	0	-0.064771	0
	437.708	260.061	-2.77863	1	-3.57363	1	-1.07049	0
	438.736	263.702	22.3291	1	3.72991	0	-2.04179	0
	437.708	260.061	-0.174881	0	-0.718519	0	-2.74992	1
	438.736	263.702	-0.786965	0	-0.907703	1	-0.891515	0
	438.736	263.702	-3.50679	0	-4.93656	0	-1.11991	0
	444.193	281.157	-0.946901	0	0.743546	0	0.0882348	0
	443.184	277.77	0.170194	0	-1.8321	1	0.165993	0
	427.227	222.021	-1.98078	1	-1.16028	0	-2.35484	1
	445.194	284.581	-2.0664	1	-1.64077	0	-2.71907	1
	444.193	281.157	-2.61375	0	-3.09253	0	-2.01387	0
	446.211	287.945	-0.44483	0	0.452286	0	0.10335	0
	447.206	291.25	0.471895	0	1.32894	0	-0.972165	0
	447.206	291.25	0.0407146	0	-0.00647181	0	0.430248	0
	448.22	294.515	0.6673	0	-0.0801172	0	-0.213848	0
	448.22	294.515	-0.736054	0	0.2333	0	-0.319599	0
	428.28	225.85	0.353867	0	6.99882	1	-0.0608422	0
	450.222	301.055	0.0941826	0	0.384646	0	0.0210629	0
	450.222	301.055	-0.453124	0	-0.50453	0	-0.438118	0
	451.242	304.284	0.689399	0	3.50634	1	0.0182254	0
	451.242	304.284	1.70866	0	2.25496	1	-0.611041	0
	452.212	307.076	1.1974	0	1.7035	0	-1.23188	0
	405.643	226.356	-1.63635	0	0.738288	0	-1.24631	0
	406.88	228.941	0.98735	0	0.453504	0	0.348145	0
	408.11	231.582	5.65434	1	1.38252	0	1.18858	0
	409.402	234.606	-0.579829	0	0.886505	0	1.46447	1
	413.192	242.709	0.0598509	0	1.07293	0	0.0137363	0
	414.423	245.443	-0.236111	0	-0.889175	0	-0.503817	0
	414.423	245.443	0.629321	0	1.20969	0	0.939425	0
	415.337	248.257	0.922846	0	1.74979	0	0.118165	0
	415.337	248.257	0.851918	0	0.803015	0	-0.956095	0
	415.337	248.257	0.605818	0	0.00319545	0	0.848537	0
	416.588	250.995	-0.430479	0	-5.82606	1	-2.88621	1
	416.588	250.995	-0.504202	0	-0.64261	0	-2.41974	0
	431.457	237.468	1.27474	0	6.42782	1	-1.42785	0
	417.859	253.803	-0.188856	0	1.05045	0	0.268251	0
	417.859	253.803	-1.88987	0	3.3935	0	6.21976	1
	419.216	257.049	-1.52526	0	-1.08906	0	0.0151136	0
	419.216	257.049	-1.27836	0	-0.0583763	0	0.0775695	0
	420.442	259.863	-1.04599	0	-0.726855	0	-0.694638	0
	420.442	259.863	-1.69561	1	0.238641	0	2.19703	1
	421.665	262.707	0.104763	0	0.498325	0	0.194261	0
	431.457	237.468	0.656823	0	5.20636	1	1.74647	0
	421.665	262.707	-0.748242	0	-0.733175	0	-0.579149	0
	422.885	265.568	-1.51691	0	-0.945967	0	0.547416	0
	421.665	262.707	-0.693017	0	-0.270398	0	-0.975718	0
	421.665	262.707	-0.697803	0	-1.0502	0	-0.33084	0
	422.885	265.568	-0.481335	0	-0.525185	0	0.0678268	0
	424.164	268.428	-0.460545	0	-0.226122	0	0.347919	0
	432.533	241.267	1.92905	0	2.91297	0	-1.98133	1
	425.103	271.372	0.575791	0	0.040768	0	1.68858	1
	425.103	271.372	4.16417	1	2.15615	1	-0.00376512	0
	427.529	277.18	4.39177	1	6.27221	1	1.06078	0
	427.529	277.18	0.0491103	0	-0.754645	0	-0.927257	0
	428.806	280.554	-1.81648	0	-0.0283748	0	-0.532301	0
	430.008	283.457	-1.84524	0	1.15281	0	-1.97723	0
	434.559	295.335	-0.0468185	0	-0.370208	0	-0.979859	0
	433.561	245.121	2.52745	1	2.00083	0	1.20958	0
	433.689	292.301	0.0290296	0	0.116253	0	-0.43408	0
	436.923	301.303	-0.59107	0	-0.648073	0	0.104059	0
	436.923	301.303	-0.309231	0	-0.113666	0	-0.995247	1
	435.746	298.319	0.116009	0	-0.858631	0	-0.616771	0
	438.192	304.762	-0.0706866	0	-0.0652097	0	-0.0709803	0
	438.192	304.762	0.461309	0	0.277823	0	-0.140183	0
	439.396	307.82	0.685852	0	-0.255749	0	-3.09526	1
	414	228.514	-8.76923	0	-5.31373	0	3.51282	0
	442.443	278.788	0.489662	0	1.15873	0	0.00297414	0
	442.443	278.788	-0.326583	0	-0.58544	0	0.983624	0
	442.443	278.788	0.236875	0	-0.993286	0	-1.13074	0
	443.524	281.336	0.0205172	0	0.985692	0	-1.28691	0
	443.524	281.336	-0.564415	0	-0.131815	0	0.0760241	0
	444.844	283.543	0.957323	0	1.73516	1	0.574427	0
	446.85	288.356	0.138	0	1.0815	0	-0.356213	0
	445.822	285.736	0.139364	0	-0.421199	0	-0.464856	0
	445.822	285.736	0.967363	0	1.6795	0	-1.6088	0
	446.85	288.356	0.499888	0	0.0446069	0	-2.37672	0
	415.443	230.476	-1.07082	0	-2.49302	1	-6.40633	1
	448.098	290.61	0.610004	0	0.625456	0	-2.67318	1
	449.109	293.298	-0.370892	0	-0.49923	0	0.48963	0
	450.087	295.578	0.188092	0	-0.113917	0	0.61437	0
	451.308	298.34	0.248989	0	1.72577	1	-1.72263	0
	450.087	295.578	0.485482	0	0.347383	0	0.174505	0
	408.404	210.49	-0.0475824	0	-0.0647614	0	-2.62931	1
	410.999	216.195	-0.27851	0	-0.0981018	0	4.12974	1
	417.613	229.752	0.607549	0	1.21611	0	-1.45661	0
	414	228.514	0.706206	0	3.22159	1	-0.103568	0
	417.613	229.752	0.365435	0	-0.158607	0	-4.32951	1
	418.94	232.686	0.0667354	0	0.33958	0	-0.105587	0
	418.94	232.686	-0.583703	0	-0.201461	0	4.94944	1
	420.16	235.087	-10.3375	1	-7.31236	1	5.50477	1
	421.432	237.974	-3.95452	1	-3.0581	1	12.0992	1
	421.432	237.974	1.12588	0	2.17531	1	-2.06929	1
	421.432	237.974	0.389546	0	0.189008	0	-0.614522	0
	422.63	240.348	-0.724868	0	-0.881831	0	1.63832	0
	422.63	240.348	0.89659	0	2.55056	1	0.32893	0
	414	228.514	-0.377289	0	-0.77451	1	-1.75641	1
	422.63	240.348	0.188638	0	0.767372	1	0.799079	0
	425.117	245.589	-1.42453	1	-4.4556	1	0.415146	0
	425.117	245.589	-1.23878	1	-1.9915	1	2.04419	1
	426.292	247.925	-3.60486	0	-2.39738	0	7.56588	1
	427.518	250.743	-2.59406	0	-10.5123	1	-7.04918	1
	428.727	253.129	-0.782491	0	-1.6318	1	-5.79163	1
	428.727	253.129	-0.483955	0	-0.952101	1	-1.14089	0
	428.727	253.129	-6.53696	1	-10.6215	1	-1.02553	0
	429.963	255.903	-0.112681	0	1.94176	0	2.41066	1
	431.09	258.337	-4.97078	1	-1.97723	0	-5.311	1
	431.09	258.337	0.435281	0	2.28889	1	1.05707	1
	432.277	261.093	-1.38218	0	-4.55896	1	1.83656	1
	434.603	265.948	-1.70391	0	-0.529817	0	-2.92343	0
	421.615	241.303	-3.09133	1	-4.51498	1	-1.01227	0
	436.891	271.253	1.05058	0	-0.889426	0	-8.49259	1
	438.008	274.127	-2.48187	0	-0.0575425	0	1.73921	0
	439.091	276.62	-1.8048	0	-0.917884	0	-0.642581	0
	440.187	279.522	3.1979	1	2.39421	0	-2.0742	1
	441.29	282.062	-2.16964	0	3.21462	1	4.82459	1
	442.357	284.623	-2.10459	0	0.699148	0	2.87328	1
	441.29	282.062	0.066408	0	-0.213854	0	-0.168175	0
	441.29	282.062	2.31697	1	4.64863	1	0.0206263	0
	438.934	272.085	0.495905	0	-3.71347	1	-6.40862	1
	443.44	287.627	-0.407779	0	0.849659	0	-3.97428	1
	442.357	284.623	-0.827072	0	0.21882	0	-0.370674	0
	443.44	287.627	1.31163	0	1.14513	0	-3.4578	1
	444.453	290.222	-2.11583	0	-2.09519	0	-3.1047	1
	445.509	293.291	-2.87912	0	-1.87562	0	3.29541	0
	441.397	276.657	0.374821	0	0.609224	0	1.13799	0
	441.397	276.657	0.438282	0	0.508744	0	-1.30481	1
	400.924	223.349	-0.449059	0	-0.764448	0	-0.250729	0
	404.637	235.821	0.0677114	0	-0.70215	0	3.47182	1
	418.352	293.22	-0.68455	0	-0.0748881	0	-0.642812	0
	419.223	296.181	-0.0999181	0	0.639773	0	1.4018	1
	419.223	296.181	0.0294514	0	-0.43786	0	0.417078	0
	421.706	304.153	-0.0196343	0	-0.0557746	0	-0.0321617	0
	421.706	304.153	-0.00740803	0	-0.0515374	0	0.0249946	0
	422.534	306.693	-0.127804	0	-0.342846	0	-0.193332	0
	422.534	306.693	-0.246272	0	0.0663676	0	-1.81792	1
	422.534	306.693	0.574701	0	0.467488	0	-1.17728	1
	423.408	309.221	2.21036	1	3.03066	1	1.4536	0
	423.408	309.221	1.09159	0	0.879429	0	0.337251	0
	405.719	238.548	0.13473	0	-0.259805	0	5.65697	1
	424.219	311.812	0.300055	0	-0.10243	0	-0.227963	0
	424.219	311.812	0.189899	0	0.332759	0	1.74709	1
	405.719	238.548	-0.597641	0	-0.563641	0	-0.309993	0
	405.719	238.548	-0.149787	0	0.300151	0	0.694187	0
	405.719	238.548	-0.0466766	0	-0.81161	0	-3.03982	1
	406.384	240.874	-0.295358	0	4.61266	1	8.26574	1
	406.384	240.874	-0.333482	0	-0.763435	0	0.294816	0
	406.384	240.874	0.0271628	0	0.507222	0	2.0304	1
	406.384	240.874	0.944675	0	2.08088	0	0.797478	0
	407.099	243.709	2.06028	0	8.12084	1	4.18403	1
	401.598	226.147	0.15069	0	0.715259	0	0.231877	0
	407.099	243.709	0.329085	0	-3.15189	1	0.535004	0
	407.099	243.709	1.56611	0	0.761224	0	4.45656	1
	408.135	245.955	-0.0166229	0	-0.0657689	0	0.235551	0
	408.823	248.735	-2.82764	0	-4.45087	1	-13.7538	1
	408.823	248.735	-0.172131	0	-0.232816	0	-1.81286	1
	408.823	248.735	0.070286	0	-0.247048	0	0.233564	0
	409.482	251.066	-0.53904	0	-1.33891	0	1.8022	0
	409.482	251.066	-0.288793	0	-1.76678	0	-5.63974	1
	410.585	253.792	4.61141	1	1.926	0	-0.0602279	0
	410.585	253.792	1.80118	0	5.70872	1	4.92213	1
	402.256	228.455	-0.665699	0	0.909572	0	0.700089	0
	411.26	256.123	-4.0013	1	-6.54442	1	3.56971	1
	411.26	256.123	-1.19558	0	-0.548212	0	1.14734	0
	411.26	256.123	-3.00549	1	-4.33987	1	-2.38225	1
	411.26	256.123	-0.866258	1	-1.69921	1	10.4444	1
	412.308	258.345	-0.904201	0	0.408246	0	-2.28565	1
	412.991	261.077	-0.744176	0	-2.03529	0	-1.69927	1
	413.677	263.352	-1.5325	0	-5.40175	1	2.97755	1
	413.677	263.352	4.95459	1	21.3212	1	2.2347	1
	414.772	266.075	0.288913	0	3.03932	1	1.27051	0
	413.677	263.352	-1.1727	1	-0.627706	0	9.53486	1
	403.283	230.674	-0.764955	0	0.237468	0	6.48359	1
	416.215	271.002	9.30467	1	14.0992	1	-0.849153	0
	416.215	271.002	0.964068	0	7.94661	1	1.40632	1
	416.215	271.002	0.202908	0	0.839152	0	-3.58187	1
	416.215	271.002	-4.7983	1	-8.86277	1	-10.3248	1
	416.215	271.002	-0.660941	0	-0.644332	0	-0.609085	1
	416.215	271.002	-0.541268	0	-1.2047	0	-0.723036	0
	417.276	273.162	2.47874	0	1.75015	0	-5.88939	1
	417.276	273.162	-8.75666	1	-14.2195	1	-3.89391	1
	417.276	273.162	0.149365	0	0.41124	0	-2.22313	0
	417.276	273.162	-0.460804	0	-0.0779278	0	-1.11735	1
	404.003	233.508	-2.69538	0	-5.19579	1	-2.30944	1
	417.276	273.162	-0.939435	0	-0.177318	0	11.0092	1
	417.276	273.162	0.468091	0	1.49205	1	3.92885	1
	418.009	275.848	11.7157	1	14.1657	1	12.9948	1
	418.009	275.848	6.28966	1	6.06695	1	15.3347	1
	418.645	278.047	0.363114	0	1.06773	0	5.65793	1
	418.645	278.047	-0.47303	0	-0.713648	0	-0.130815	0
	418.645	278.047	7.39032	1	13.1913	1	-2.83071	1
	419.699	280.199	0.321497	0	4.01913	1	5.9083	1
	420.447	282.84	-0.354441	0	-0.716825	0	2.37364	1
	420.447	282.84	-0.117866	0	-1.41118	1	-0.825785	0
	404.003	233.508	0.491399	0	-0.628028	0	-3.75051	1
	421.493	284.956	-0.281867	0	-3.17883	1	-1.96831	1
	421.493	284.956	-2.75964	1	-3.27744	1	0.428341	0
	421.493	284.956	2.94876	1	7.34958	1	4.68037	1
	422.23	287.561	0.817654	0	-2.68607	0	2.70959	0
	422.884	289.712	0.308005	0	-0.0478068	0	-0.701053	0
	424.004	292.221	0.329266	0	0.902295	0	-2.09677	1
	424.004	292.221	0.641367	0	1.9143	0	0.753331	0
	424.004	292.221	-0.0774531	0	0.889446	0	0.337939	0
	424.696	294.362	-0.0424607	0	1.25578	0	-2.55788	1
	404.003	233.508	-0.485858	0	-0.306231	0	-3.4937	0
	424.696	294.362	0.931304	0	0.624252	0	0.930039	0
	424.696	294.362	-0.204594	0	0.316501	0	-2.91316	1
	425.468	296.865	-0.00748556	0	0.190331	0	-3.18921	1
	426.552	298.907	-2.86558	0	-5.10312	1	-6.96488	1
	401.458	234.959	-0.102267	0	1.03835	1	1.08314	0
	405.579	248.516	-0.886735	0	-0.780015	0	0.585475	0
	406.364	251.148	-1.3694	0	-0.245021	0	5.24097	0
	407.225	254.177	1.58755	0	0.32037	0	-12.1519	1
	404.637	235.821	-0.435388	0	-1.09209	0	1.54581	1
	408.777	259.331	-1.71951	0	-2.08102	0	1.77365	0
	407.988	256.726	0.534329	0	1.57991	0	1.00751	0
	409.545	261.836	-0.0795611	0	-0.256904	0	5.85343	1
	410.04	264.903	-0.259823	0	-0.717839	0	0.051013	0
	410.04	264.903	0.379556	0	1.68807	0	-0.0841986	0
	410.04	264.903	0.707256	0	1.14764	0	-6.50088	1
	410.824	267.426	-0.034631	0	1.18697	0	18.896	1
	411.603	269.892	0.262895	0	0.163916	0	-0.230673	0
	404.637	235.821	-0.346973	0	-1.07353	0	0.101062	0
	411.603	269.892	0.232781	0	0.980638	0	2.83872	1
	411.603	269.892	-0.889807	0	-1.8617	0	1.59742	0
	411.603	269.892	-0.673499	0	-3.33753	1	-1.17535	0
	412.381	272.429	4.10188	0	11.9713	1	9.83841	1
	413.234	275.361	-0.323906	0	0.131307	0	1.34694	0
	414.007	277.861	-0.480077	0	-1.56823	0	-2.90841	1
	414.767	280.31	-0.553193	0	-0.58211	0	-0.627334	0
	414.767	280.31	-0.816992	0	0.207329	0	-1.78562	1
	416.363	285.762	-2.22271	1	-4.26111	1	-4.29232	1
	417.894	290.706	0.0687398	0	-0.944013	0	0.385597	0
	389.753	197.407	0.0282469	0	0.0558667	0	1.15023	1
	395.799	211.999	0.213628	0	-1.26453	0	-7.70833	1
	429.115	213.258	-0.0106603	0	-0.217387	0	-5.62673	1
	429.115	213.258	1.97734	0	11.1814	1	2.11623	1
	430.072	215.54	2.40466	1	5.02026	1	3.28923	1
	430.695	217.799	-15.9785	1	-42.012	1	-22.6215	1
	431.68	220.643	0.210677	0	0.737643	0	0.518382	0
	431.68	220.643	1.19707	0	1.28964	0	0.168498	0
	431.68	220.643	-0.207796	0	0.0347994	0	0.269203	0
	432.202	222.903	0.230311	0	0.12509	0	-0.109856	0
	433.166	225.168	0.337216	0	1.04129	0	0.670096	0
	433.789	228.04	0.135332	0	0.813176	1	2.674	1
	396.958	215.397	-0.250789	0	-0.463284	0	-0.263497	0
	434.709	230.323	-0.119492	0	-0.0318712	0	0.136236	0
	434.709	230.323	-0.624563	0	0.176627	0	1.07453	0
	434.709	230.323	-0.906972	0	-0.708029	0	0.472488	0
	434.709	230.323	0.231094	0	-0.010547	0	-0.0796815	0
	435.234	232.601	2.3001	0	4.76483	1	-7.81204	1
	436.742	237.714	2.50669	1	5.34275	1	1.53816	1
	437.65	240.049	0.340589	0	0.536468	0	0.193572	0
	437.65	240.049	-0.862524	0	-3.75509	1	-21.2765	1
	438.185	242.87	0.680876	0	0.865174	1	0.972982	0
	438.185	242.87	0.302886	0	-0.169949	0	-6.70861	1
	396.958	215.397	-1.07645	0	-1.64021	0	-5.16213	1
	398.528	219.351	-0.112892	0	0.178813	0	0.136588	0
	398.528	219.351	-1.02538	0	-0.435788	0	0.863909	0
	400.066	222.793	-0.345106	0	-1.75734	0	-1.2952	0
	400.066	222.793	-0.0174059	0	-0.890505	0	-0.10835	0
	400.066	222.793	-0.404792	0	-0.369144	0	0.490496	0
	401.55	226.801	-1.24967	0	0.389086	0	8.92836	1
	402.675	230.22	-0.555783	0	-0.162672	0	-0.442615	0
	389.753	197.407	0.02644	0	0.490457	0	1.58291	1
	401.55	226.801	-0.238116	0	-0.208601	0	-0.356584	0
	404.197	233.681	0.331759	0	0.276402	0	-0.265632	0
	404.197	233.681	-0.301019	0	-0.966729	0	-0.0757065	0
	404.197	233.681	1.37603	0	1.35172	0	-1.0835	0
	405.683	237.736	0.486822	0	-2.61966	1	-2.21079	1
	407.221	241.246	0.177552	0	-0.509018	0	-1.46191	1
	407.221	241.246	0.271835	0	0.218473	0	-0.00916549	0
	408.619	245.379	-0.962382	0	-1.93461	0	5.97316	1
	408.619	245.379	0.27217	0	0.584367	0	1.09115	1
	411.133	253.173	0.182731	0	0.160369	0	8.92017	1
	391.315	201.314	0.170867	0	0.483456	0	-0.355345	0
	411.133	253.173	1.35989	0	3.20761	1	-1.41487	0
	411.133	253.173	-3.35542	1	-8.93425	1	-4.18897	1
	412.561	256.819	2.17218	1	6.91066	1	3.06584	1
	412.561	256.819	-1.11145	0	-3.72423	1	-1.01189	1
	414.006	260.55	4.21854	1	10.0849	1	5.94745	1
	414.006	260.55	0.649317	0	2.01291	1	3.18762	1
	414.006	260.55	-0.0738394	0	1.33592	0	1.04212	1
	415.377	264.984	-0.485919	0	-1.72809	1	-4.87057	1
	415.377	264.984	1.25955	0	3.72626	1	-0.448276	0
	416.384	268.821	-0.188152	0	0.00930344	0	0.147619	0
	391.315	201.314	-0.0701053	0	0.366427	0	0.769713	1
	416.384	268.821	0.234166	0	-0.181832	0	10.4365	1
	417.644	273.445	0.109253	0	1.06948	0	1.44216	0
	418.976	277.463	0.479233	0	1.07082	1	3.5158	1
	418.976	277.463	7.88582	1	17.6687	1	6.98228	1
	418.976	277.463	1.09579	0	3.28656	1	9.84305	1
	418.976	277.463	-1.52304	1	-2.96374	1	0.28554	0
	420.273	282.276	4.50077	1	10.0295	1	4.49806	1
	420.273	282.276	-0.612578	0	-0.833164	0	16.4602	1
	420.273	282.276	-1.61357	1	-3.20388	1	-3.30458	1
	421.171	286.43	0.725505	0	1.09477	0	-10.3035	1
	392.79	204.646	0.200137	0	-0.307843	0	0.896071	0
	421.171	286.43	0.236575	0	1.21516	0	-1.06615	0
	421.171	286.43	0.897127	1	1.9058	1	4.36558	1
	421.171	286.43	0.0987738	0	-0.0904552	0	-0.596919	0
	422.391	290.737	0.48881	0	1.93249	1	7.27282	1
	422.391	290.737	-3.46618	1	-3.9921	1	0.632574	0
	422.391	290.737	-0.522838	0	0.541211	0	2.40592	1
	422.391	290.737	-0.242056	0	2.80093	0	0.903479	0
	423.508	295.822	-0.106784	0	-0.659945	0	-5.35577	1
	423.508	295.822	-0.298429	0	-2.76211	0	7.64142	1
	392.79	204.646	-0.258438	0	-1.67471	0	-0.778205	0
	423.508	295.822	1.5758	0	1.3887	0	1.40397	1
	424.652	300.309	0.884868	0	2.00798	0	2.63413	1
	424.652	300.309	1.20076	0	0.0466093	0	1.15258	0
	424.652	300.309	0.0165327	0	0.241615	0	5.44064	1
	425.75	305.58	-0.368294	0	0.302822	0	0.412441	0
	425.75	305.58	-1.69662	0	-1.74361	0	0.405334	0
	426.454	310.124	0.144689	0	0.52381	0	-0.105311	0
	426.454	310.124	0.493568	0	-0.646405	0	-0.47044	0
	426.454	310.124	0.0754053	0	0.269293	0	0.00584211	0
	392.79	204.646	0.39642	0	0.0140473	0	0.429545	0
	427.495	314.885	0.0905225	0	0.152033	0	-0.998699	0
	427.495	314.885	1.33664	0	0.325344	0	-2.34208	0
	428.405	320.399	0.440838	0	-1.04057	0	0.358796	0
	428.405	320.399	-0.342155	0	-0.472956	0	0.00650461	0
	428.405	320.399	-0.533559	0	-0.135775	0	4.82907	1
	429.325	325.25	0.730685	0	0.490043	0	-0.486882	0
	415.145	171.396	0.128045	0	0.616606	0	-9.17512	1
	416.822	175.868	0.699607	0	0.101969	0	-0.47827	0
	419.516	183.172	-0.0360163	0	-0.982664	0	-7.21103	1
	394.298	208.045	0.196283	0	0.503123	0	-0.688646	0
	420.21	186.014	-1.40144	0	-2.74626	1	-5.89631	1
	420.21	186.014	-0.236214	0	1.86953	1	4.24854	1
	421.243	188.276	1.91356	0	6.19116	1	24.7255	1
	421.861	190.55	-0.225252	0	-1.763	1	-11.8841	1
	421.861	190.55	-0.0368595	0	0.684954	0	-2.99309	1
	421.861	190.55	-0.111783	0	-1.81145	1	-12.5709	1
	421.861	190.55	-0.620769	0	-0.255338	0	-9.43639	1
	423.561	195.67	-1.71559	0	-2.81443	0	-3.97402	1
	424.54	197.919	-6.24353	1	-12.1064	1	-3.91024	1
	394.298	208.045	-0.774109	0	1.40464	0	0.7187	0
	425.205	200.777	0.352634	0	0.217664	0	0.847226	1
	426.203	203.017	1.39867	1	2.29224	1	0.151955	0
	426.825	205.288	0.566805	0	0.319172	0	-6.65452	1
	427.501	208.147	0.115517	0	0.113484	0	-4.07803	1
	428.505	210.43	1.72499	1	2.24839	1	-24.8904	1
	428.505	210.43	0.505372	0	2.86924	1	0.873545	0
	428.505	210.43	-0.326797	0	0.682928	0	6.29339	1
	428.505	210.43	0.629261	0	2.63591	1	2.28342	1
	429.115	213.258	2.45929	0	12.8842	1	2.66948	1
	429.115	213.258	2.03745	1	4.23141	1	0.0622154	0
	428.423	150.813	0.970118	0	1.1161	0	-7.04892	1
	430.818	159.025	3.30275	1	10.4237	1	17.1698	1
	451.881	229.783	-1.42313	0	-3.95943	1	0.168779	0
	451.881	229.783	0.483662	0	0.806108	0	7.97487	1
	451.881	229.783	5.05158	0	5.00225	0	16.0006	1
	452.779	233.352	-2.50377	0	-2.75471	0	-2.90179	0
	452.779	233.352	1.15382	0	0.513208	0	-0.978216	0
	452.779	233.352	-1.1937	0	-2.86143	1	2.12388	0
	452.779	233.352	1.44612	0	0.498766	0	0.722162	0
	453.12	236.859	1.24622	0	-3.6624	1	-6.84999	1
	453.12	236.859	-1.5724	0	-1.19254	0	-4.72204	0
	453.604	240.46	-1.01498	0	-3.152	1	-4.82816	1
	431.805	161.783	-0.0381615	0	-0.0290709	0	-7.0805	1
	453.604	240.46	-0.01216	0	-0.801419	0	2.39979	0
	453.604	240.46	0.967059	0	-0.269658	0	0.943142	1
	453.604	240.46	-0.462901	0	-1.25391	1	3.98947	1
	453.604	240.46	0.539941	0	0.832231	0	4.44913	1
	454.515	243.984	-0.916574	0	-2.35373	1	-1.25725	0
	454.515	243.984	-2.41061	0	-4.50072	1	1.89689	0
	454.865	248.184	1.97918	0	2.64169	0	-4.59138	1
	454.865	248.184	0.37174	0	-2.23512	0	0.314876	0
	454.865	248.184	2.45043	0	0.771505	0	-5.03464	1
	455.76	251.672	0.82254	0	3.35717	1	1.0322	0
	431.805	161.783	1.06319	0	4.24928	1	37.5746	1
	455.76	251.672	0.517399	0	0.301821	0	-2.65934	0
	455.76	251.672	-0.963874	0	0.702548	0	-4.13734	1
	455.76	251.672	-3.96813	1	-3.80773	1	4.88931	1
	455.76	251.672	-0.452775	0	0.893522	0	1.21714	0
	456.185	255.299	-0.924032	0	0.99358	0	-3.292	1
	456.185	255.299	-0.136295	0	1.18066	0	0.325929	0
	456.185	255.299	-1.04491	0	1.53375	0	1.97863	0
	456.185	255.299	-0.325771	0	0.0653149	0	4.65101	1
	456.185	255.299	-0.782777	0	-0.790484	0	-0.171377	0
	456.185	255.299	-0.176147	0	-0.695749	0	-1.79541	0
	432.252	164.641	0	0	-0.020284	0	-7.34566	1
	457.079	258.797	-1.07335	0	2.22179	0	2.46442	0
	457.079	258.797	1.09733	0	1.81271	0	-0.553866	0
	458.413	265.933	-0.505654	0	-0.806924	0	-1.22743	0
	458.413	265.933	0.337278	0	0.292202	0	1.37413	1
	458.885	269.566	-0.382445	0	-0.536788	0	2.03183	1
	458.885	269.566	0.377793	0	0.753228	0	3.22574	1
	459.308	273.131	0.115883	0	0.455801	0	-1.76088	1
	460.241	276.713	-0.202489	0	0.0858094	0	-0.60435	0
	460.734	280.319	-0.399326	0	-0.547647	0	-0.427583	0
	461.658	283.891	-0.0316944	0	-0.465269	0	0.518967	0
	432.252	164.641	-1.19324	0	-2.12744	1	12.2836	1
	461.658	283.891	-0.663835	0	-1.26268	0	0.926596	0
	462.114	287.46	-0.578977	0	-1.12978	0	-0.297951	0
	433.217	167.383	0.227805	0	2.51879	0	2.19379	0
	433.217	167.383	-1.23077	0	-1.45098	0	0.523077	0
	433.217	167.383	-3.55953	1	-11.9102	1	-13.0665	1
	433.217	167.383	0.376576	0	2.31226	1	0.304336	0
	433.217	167.383	-0.347447	0	-4.37593	1	-3.97544	0
	428.423	150.813	-0.705317	0	-1.78201	1	0.315045	0
	433.217	167.383	-0.831911	1	-1.32514	1	0.0484609	0
	435.612	175.822	-2.68013	0	-5.89875	0	-5.59407	0
	435.612	175.822	-0.599718	1	-1.03967	1	0.0842757	0
	435.612	175.822	-0.26748	0	1.84575	0	5.33314	1
	436.98	181.457	7.03438	1	10.2731	1	-6.1306	1
	436.98	181.457	-0.0250583	0	0.588978	1	5.26593	1
	437.906	184.246	5.77549	1	8.69818	1	1.21665	0
	437.906	184.246	1.02564	0	-1.45098	0	-2.4	0
	439.269	190.428	-0.29664	0	-0.6149	0	-0.0157016	0
	428.423	150.813	0.202374	0	-1.81995	1	-2.52099	1
	439.673	193.252	-0.000407833	0	-0.15999	0	-0.00972972	0
	439.673	193.252	-0.158996	0	-0.175673	0	-1.38261	1
	441.768	201.64	5.06578	1	5.59187	1	-7.24363	1
	441.395	198.8	6.81657	0	2.61991	0	-8.04339	0
	442.612	204.358	3.60038	1	4.917	1	0.956601	0
	442.933	207.213	0.0226778	0	-0.155845	0	0.268203	0
	442.933	207.213	3.28267	0	13.7297	1	4.39448	1
	444.856	215.543	-1.78302	0	-3.00255	0	-1.56608	0
	444.856	215.543	0.427541	0	0.362395	0	-0.686813	0
	429.396	153.492	0.217229	0	-2.07912	0	7.59618	1
	444.856	215.543	0.12087	0	0.164656	0	-0.445825	0
	445.912	221.102	-0.0913545	0	-0.0422587	0	-1.24328	1
	446.688	223.837	1.91775	0	1.06645	0	-5.92022	1
	447.45	226.621	-0.202664	0	-0.981974	0	-3.13574	1
	447.45	226.621	1.76481	0	1.38661	0	-2.67806	0
	447.693	229.432	0.266862	0	0.84772	0	-1.70708	0
	447.693	229.432	0.67033	0	0.966387	0	1.81319	0
	447.693	229.432	0.389463	0	-0.554869	0	0.880737	0
	447.693	229.432	0.272774	0	-1.24341	0	-0.246882	0
	429.396	153.492	0.0598579	0	0.317998	1	0.00481875	0
	447.693	229.432	0.3451	0	0.477628	0	1.08723	0
	447.693	229.432	-0.436886	0	-0.524997	0	-0.346388	0
	449.174	234.932	0.0224308	0	0.0240587	0	-0.332966	0
	449.174	234.932	4.49741	0	1.91176	0	-3.71687	0
	449.377	237.834	-0.458791	0	-0.42507	0	0.292125	0
	449.377	237.834	-0.883519	0	-0.128838	0	0.404858	0
	449.377	237.834	-0.127184	0	0.720347	0	-1.50838	0
	442.709	176.874	-0.261654	0	0.448962	0	0.0498721	0
	442.709	176.874	0.525638	0	-0.675894	0	0.0519404	0
	443.566	180.359	-10.0652	1	-5.01009	1	-4.18165	1
	430.379	156.235	10.9576	1	16.5855	1	2.96815	0
	443.936	183.925	0.5556	0	2.01669	1	-2.0263	1
	443.936	183.925	0.792809	0	2.29434	0	-1.06396	0
	443.936	183.925	-0.360577	0	-0.473699	0	-1.55325	1
	443.936	183.925	-0.300707	0	-1.88066	0	-4.86668	1
	443.936	183.925	0.788623	0	-0.695749	0	0.248869	0
	445.147	190.945	-4.06234	0	-2.35679	0	1.53846	0
	445.147	190.945	2.29954	0	3.1865	0	1.79015	0
	445.147	190.945	-0.570908	0	-0.704118	0	9.81685	1
	445.147	190.945	1.72955	0	2.83193	0	-4.90904	1
	446.033	194.448	4.90425	1	8.44786	1	-0.184661	0
	446.033	194.448	-2.25263	0	-2.60529	0	4.66992	1
	446.354	198.011	-0.309718	0	0.264394	0	7.08658	1
	447.706	205.055	0.447742	0	7.97802	1	14.618	1
	447.706	205.055	0.862057	0	1.3475	0	-1.16238	0
	447.706	205.055	-2.10256	0	-3.46569	0	-2.10897	0
	447.706	205.055	-0.632472	0	-0.666267	0	0.287556	0
	448.042	208.567	4.16263	1	17.7539	1	-12.2579	1
	430.379	156.235	1.00455	0	-1.66225	0	-0.107863	0
	448.042	208.567	0.826706	0	3.79882	1	-0.544602	0
	448.916	212.129	0.906764	0	8.48966	1	-0.679021	0
	448.042	208.567	0.330634	0	5.05057	0	0.865047	0
	448.916	212.129	-2.08205	0	-4.14118	0	0.410256	0
	449.329	215.631	-0.875996	0	-2.0085	1	-3.91415	1
	450.17	219.211	7.85352	1	12.5093	1	7.87947	1
	450.17	219.211	6.68956	0	5.12605	0	-0.151099	0
	450.512	222.702	8.74197	1	7.75861	1	-1.20314	1
	450.512	222.702	0.892308	0	0.596078	0	-5.23077	1
	451.386	226.274	0.348551	0	-0.566427	0	0.116174	0
	451.386	226.274	-0.356621	0	1.27037	1	-0.59631	0
	451.386	226.274	3.08208	0	15.482	1	10.1035	1
	451.386	226.274	-0.616643	0	-0.578991	0	-0.978915	0
	451.881	229.783	-2.39357	1	-2.23795	1	-7.53142	1
	416.227	192.397	0.0931395	0	-0.20472	0	-0.804704	0
	437.68	235.546	0.0573922	0	0.41481	0	5.11068	1
	468.316	253.678	-0.719708	0	-6.64125	1	4.552	1
	469.266	257.824	0.0833144	0	0.458987	1	0.030937	0
	469.266	257.824	-0.522308	0	-0.542066	0	-1.83159	0
	470.545	261.376	0.213297	0	0.996075	0	5.75688	1
	470.545	261.376	-1.91081	1	-2.03062	1	-2.32584	1
	470.545	261.376	-0.122845	0	-0.759809	0	-4.6934	1
	471.432	265.549	-0.850302	0	0.41577	0	2.36211	1
	471.432	265.549	-1.7723	0	-0.753706	0	-0.049843	0
	471.432	265.549	0.0727107	0	-1.54809	0	-6.02791	1
	471.432	265.549	-0.930383	0	-2.17346	1	1.92104	1
	437.68	235.546	-3.16487	0	-7.02797	1	8.31428	1
	437.68	235.546	0.0232575	0	-0.0899199	0	-0.366197	0
	439.415	238.891	0.762968	0	2.07667	1	1.65032	1
	441.235	242.802	-2.6252	1	-10.1718	1	-7.35025	1
	439.415	238.891	0.0707007	0	0.101648	0	0.291921	0
	439.415	238.891	0.613526	0	-0.344685	0	-1.13608	0
	442.93	246.196	-2.02967	0	-4.82903	1	-0.874772	0
	442.93	246.196	-0.519025	0	0.863151	0	6.98781	1
	442.93	246.196	1.21563	0	2.00944	1	-0.928489	1
	416.227	192.397	-1.24125	0	0.0935949	0	0.832202	1
	444.566	250.122	1.69277	1	1.14561	0	2.08265	1
	444.566	250.122	0.721154	0	0.833333	0	4.03846	0
	446.223	253.533	1.6313	1	3.12064	1	0.273277	0
	444.566	250.122	2.03933	1	3.73851	1	0.782044	1
	444.566	250.122	0.436672	0	5.61962	1	9.94279	1
	446.223	253.533	0.362971	0	0.894716	1	-0.0147111	0
	447.846	257.544	0.179592	0	0.104945	0	-0.738818	0
	447.846	257.544	0.504635	0	-1.83851	1	-0.890357	0
	449.485	261.009	-1.20413	0	-2.89056	1	-1.39971	1
	449.485	261.009	0.219618	0	-0.710489	0	-2.94945	1
	417.909	195.633	0.0425846	0	0.195388	0	-1.94279	0
	451.11	265.008	-1.36095	0	-1.93313	0	-1.87705	0
	451.11	265.008	-2.08874	1	-1.73443	1	-1.28494	1
	451.11	265.008	0.984712	0	2.97134	1	1.46319	0
	451.11	265.008	-0.574141	0	-0.471751	0	0.119757	0
	451.11	265.008	-1.14977	0	-2.47528	1	0.306748	0
	452.607	268.497	1.67296	0	0.0237914	0	-8.5836	1
	454.104	272.559	0.336214	0	1.06021	0	0.187435	0
	454.104	272.559	1.36522	0	4.2389	1	3.42952	1
	454.104	272.559	1.59678	1	0.630672	0	-2.20579	1
	455.609	276.153	1.10517	0	2.17321	1	4.9605	1
	423.464	206.566	0.0242805	0	0.0184874	0	-0.222292	0
	455.609	276.153	0.256148	0	0.365781	0	0.315429	0
	455.609	276.153	0.243534	0	0.139407	0	0.0252274	0
	461.069	291.709	-0.21152	0	0.188059	0	-3.00992	1
	461.069	291.709	-0.0437546	0	0.868118	0	0.0573588	0
	461.069	291.709	0.0745169	0	0.653996	0	0.312779	0
	462.408	295.972	-0.0248465	0	0.322342	0	-0.84507	0
	462.408	295.972	-0.0394727	0	0.106019	0	-0.461811	0
	462.408	295.972	-0.324227	0	0.253686	0	1.20986	0
	463.779	299.764	-0.500032	0	-0.192781	0	-0.821637	0
	463.779	299.764	0.61341	0	-0.736664	0	-0.569422	0
	428.562	217.125	-0.00588444	0	0.38661	0	-0.896183	0
	465.177	304.106	-0.573792	0	-1.82107	0	1.79117	0
	436.402	160.927	0.149373	0	0.579725	0	0.80251	1
	437.63	164.073	0.101912	0	0.148728	0	1.32907	1
	437.63	164.073	0.348748	0	1.54269	1	2.83143	1
	437.63	164.073	0.0938701	0	0.373609	0	-0.39942	0
	440.237	170.957	-0.583113	0	-1.44254	0	4.0723	1
	438.978	167.739	0.120428	0	-0.0172672	0	-0.739726	0
	438.978	167.739	-0.595652	0	0.836829	0	4.42809	1
	441.614	174.797	0.328043	0	-1.06181	0	-0.632665	0
	432.249	224.383	-0.674468	0	-0.325082	0	-1.18988	1
	441.614	174.797	0.309516	0	-1.27213	0	-10.8829	1
	445.65	185.163	-0.683091	0	-0.633033	0	8.06175	1
	446.991	188.466	0.305117	0	-1.14818	0	0.408008	0
	446.991	188.466	-0.673274	0	-3.4166	1	-1.87871	1
	446.991	188.466	0.0569364	0	-1.65098	0	-11.1229	1
	448.365	192.334	0.908739	0	2.27529	0	-0.85977	0
	451.363	199.379	-1.354	0	-1.73087	0	-9.84115	1
	450.001	195.54	0.758656	0	-0.681752	0	-4.51107	1
	450.001	195.54	-0.98611	0	-1.72886	0	-4.32719	1
	434.13	228.261	0.152413	0	-1.31158	0	-2.01842	1
	451.363	199.379	-0.185792	0	2.374	0	-7.33308	1
	451.363	199.379	-0.0552322	0	0.0845173	0	22.8397	1
	452.603	202.63	1.40659	0	14.5493	1	1.98096	0
	452.603	202.63	5.00178	1	16.6376	1	2.29453	1
	452.603	202.63	4.12488	1	7.67998	1	-2.29889	1
	452.603	202.63	0.656121	0	1.97437	0	-2.6775	1
	453.893	206.517	1.54408	1	5.34421	1	2.53424	1
	455.099	209.795	0.0955785	0	0.152906	0	0.0552905	0
	435.933	231.647	0.187873	0	0.823979	0	4.05529	1
	456.345	213.662	-0.818142	0	-1.54296	0	-8.38248	1
	457.525	216.999	-1.30349	0	3.71638	1	-0.585123	0
	457.525	216.999	-0.977604	0	-2.46822	1	-4.23071	1
	457.525	216.999	-9.08762	1	-19.9066	1	-0.130506	0
	458.683	220.347	0.209043	0	0.0295165	0	0.0759734	0
	459.875	224.249	0.867023	1	0.836107	1	-0.544777	1
	459.875	224.249	-5.84853	1	-14.6169	1	-1.71441	1
	459.875	224.249	0.707036	0	-0.388125	0	-11.1026	1
	435.933	231.647	0.422387	0	-0.0698806	0	-2.15981	1
	460.999	227.661	0.086781	0	0.214969	0	1.8157	1
	460.999	227.661	1.8393	0	5.30354	1	0.292562	0
	460.999	227.661	-0.664796	0	-2.94167	1	-3.98575	1
	462.148	231.608	-0.130798	0	-0.00120294	0	1.24433	1
	465.328	242.538	2.17975	1	0.383291	0	0.583288	0
	465.328	242.538	1.538	0	5.60864	1	7.70507	1
	466.342	246.043	0.0259265	0	1.45969	0	-0.200188	0
	468.316	253.678	-0.382547	0	-2.26212	0	0.956455	0
	467.343	250.163	-6.17293	1	-19.3232	1	-14.8625	1
	435.86	150.305	-0.19652	0	4.21312	1	11.3233	1
	438.211	158.144	0.0237444	0	0.888796	0	-0.182952	0
	434.86	240.05	-0.0323522	0	-1.96896	0	-4.48247	1
	436.004	243.543	-0.279899	0	7.20852	1	11.856	1
	437.228	250.623	-2.24103	0	-2.09804	0	-7.11795	1
	437.228	250.623	-0.331035	0	-3.13251	1	-6.50739	1
	438.435	257.632	-0.538462	0	-2.85882	0	-1.92308	0
	438.435	257.632	-1.38586	0	-3.85413	1	-3.15282	1
	438.435	257.632	-0.385521	0	-0.761058	0	0.341235	0
	438.869	159.855	-0.38009	0	0.206459	0	3.30015	0
	439.615	264.524	-0.0531182	0	-0.133895	0	1.62699	0
	439.615	264.524	-0.27481	0	-0.86102	0	-4.91453	1
	440.225	267.928	-0.400641	0	-1.78922	1	-0.108974	0
	438.869	159.855	-0.048663	0	-0.0676673	0	2.90555	1
	439.624	161.989	-0.543184	0	-0.0231411	0	6.47413	1
	439.624	161.989	0.0677324	0	0.254863	0	0.328862	0
	439.624	161.989	-1.2524	1	-1.05548	0	-0.557318	0
	439.852	163.773	-0.0907635	0	-0.29251	0	-0.103342	0
	440.516	165.458	-0.0385041	0	0.894795	0	0.0674674	0
	440.516	165.458	-0.238362	0	0.689334	0	9.72856	1
	441.961	169.298	-1.82158	0	-0.522876	0	6.81891	0
	441.961	169.298	0.0585022	0	0.627796	0	0.602427	0
	441.961	169.298	-0.422373	0	-0.522275	1	-0.0335331	0
	442.243	171.493	-0.0307496	0	-0.0211604	0	-0.109212	0
	444.346	176.954	0.134114	0	-0.751067	1	-5.59769	1
	444.346	176.954	0.0705428	0	-0.158741	0	0.0221963	0
	444.346	176.954	3.72504	1	6.16521	1	3.92423	1
	437.276	154.175	0.334063	0	-1.04044	0	-4.13349	1
	444.569	179.156	-4.7034	1	-5.94701	1	0.922639	0
	445.271	180.79	6.9491	0	15.3725	1	16.6372	1
	445.271	180.79	0.253846	0	-0.511765	0	-5.62308	1
	445.974	182.861	-1.44734	0	-2.47783	0	-13.2698	1
	445.974	182.861	0.898665	0	-1.49412	0	-2.9966	1
	446.627	184.538	-1.97316	0	-5.14833	1	5.58219	1
	446.627	184.538	0.835771	0	1.14016	0	-6.03547	1
	446.627	184.538	6.80866	1	16.6832	1	-0.0495313	0
	436.565	152.031	0.318139	0	-0.396076	0	-2.68512	1
	447.583	188.318	0.414451	0	0.177865	0	-0.55254	0
	448.292	190.386	0.182832	0	-0.727195	0	0.244705	0
	448.292	190.386	4.76167	1	1.6545	0	1.53839	0
	451.955	200.967	-0.0789656	0	-0.139347	0	-0.210089	0
	452.872	204.656	5.4464	1	5.18478	1	0.437466	0
	453.601	206.676	0.901313	0	1.22443	1	0.50856	0
	420.91	165.983	0.194694	0	0.379176	0	-0.669356	0
	422.259	172.511	0.126897	0	-0.292617	0	-1.21206	1
	422.871	175.86	3.94671	1	5.03227	1	2.39563	0
	422.871	175.86	0.0405953	0	0.505871	0	-0.964256	0
	423.545	179.2	-1.38076	0	-0.82567	0	0.467158	0
	423.545	179.2	1.34235	0	0.628259	0	0.308107	0
	424.213	182.629	0.909502	0	2.31719	0	-0.859729	0
	424.84	186.071	-1.93956	0	-1.72479	0	0.211538	0
	437.5	155.981	0.114943	0	-0.503411	0	-7.60952	1
	425.488	189.561	1.528	0	1.98179	0	-0.228938	0
	426.688	192.941	5.3763	1	8.42605	1	11.4177	1
	426.688	192.941	0.121978	0	1.67311	0	-1.26484	0
	426.688	192.941	0.447378	0	1.50448	0	0.155533	0
	427.296	196.495	-0.237707	0	-0.420761	0	-0.520362	0
	427.296	196.495	0.198195	0	-0.770308	0	-4.60426	1
	427.951	200.093	-1.22959	0	0.72213	0	10.0551	0
	428.578	203.696	-0.756173	0	-2.06083	1	-0.855564	0
	437.5	155.981	-0.325256	0	-0.14408	0	0.0180727	0
	427.951	200.093	-0.119136	0	-0.170457	0	0.545525	0
	427.951	200.093	-0.76466	0	-0.215387	0	-3.6237	1
	428.578	203.696	-1.22763	0	-0.72075	0	11.235	1
	429.21	207.275	-0.654087	0	-0.907247	0	1.05799	0
	429.21	207.275	4.12615	1	3.68614	1	12.5476	1
	429.21	207.275	13.0696	1	26.981	1	18.7381	1
	429.862	210.938	-0.0651048	0	-0.176336	0	-0.00833854	0
	430.521	214.587	-1.12718	0	-0.771981	0	-2.43361	1
	430.521	214.587	6.79189	0	18.4858	1	2.49255	0
	431.135	218.223	2.58117	0	-0.0030123	0	4.19794	1
	431.135	218.223	4.87986	1	15.9761	1	2.71744	1
	431.135	218.223	-0.372313	0	-0.310331	0	4.7227	1
	431.746	221.856	-0.162088	0	-0.403361	0	4.0989	1
	431.746	221.856	-0.763836	0	-1.47634	0	-0.388733	0
	431.746	221.856	-0.58404	0	-3.72365	1	-2.37963	1
	431.746	221.856	-1.57982	0	0.426493	0	-3.70318	1
	432.406	225.528	4.3864	0	15.5498	1	2.87136	0
	438.869	159.855	0.280876	0	0.029795	0	3.45523	1
	432.997	229.196	-3.29808	0	-2.36922	0	-8.70948	1
	433.621	232.822	-0.0306865	0	-0.127975	0	-1.36325	1
	433.621	232.822	7.95272	0	16.1275	1	1.05369	0
	434.254	236.459	-0.0326485	0	-0.0191816	0	-0.0326485	0
	434.254	236.459	0.102012	0	-0.0827149	0	-0.735148	1
	434.86	240.05	-0.143665	0	-0.106401	0	-0.992081	0
	450.775	183.993	-3.41446	1	-2.81242	1	-3.28578	1
	454.058	196.733	0.178502	0	-0.0484478	0	-3.53047	1
	454.785	221.581	-0.737389	0	-1.21253	0	-0.103914	0
	453.474	216.238	0.226065	0	2.13208	1	3.52957	1
	454.133	218.973	0.0473802	0	2.54085	0	3.57627	1
	454.785	221.581	0.975125	0	2.49081	1	0.0487654	0
	455.39	223.746	1.40103	0	4.85354	1	0.86202	0
	454.726	200.041	0.220921	0	-0.72761	0	-13.6926	1
	456.025	226.457	-2.49035	1	-3.88955	1	0.660211	0
	456.025	226.457	-0.912206	0	-0.342911	0	-0.135886	0
	456.618	228.609	0.721073	0	0.982634	0	5.59455	1
	456.618	228.609	-0.155526	0	-0.484107	0	2.9024	0
	456.618	228.609	0.295566	0	0.683817	0	-4.85711	1
	457.506	234.165	0.563706	0	0.464578	0	-0.134318	0
	458.046	236.389	0.0948681	0	0.00145037	0	-0.187037	0
	458.674	239.104	-1.12197	0	-1.22946	0	0.358172	0
	455.706	203.587	-1.5127	1	-2.72945	1	-3.39303	1
	458.674	239.104	0.973958	0	0.40839	0	-1.04771	0
	455.706	203.587	-1.36484	0	-3.94286	1	-2.60659	1
	457.363	210.156	-1.07773	0	-0.507517	0	-2.22792	1
	458.979	217.485	-0.0659469	0	0.084895	0	-0.927288	0
	459.601	220.546	0.435423	0	0.0883329	0	-7.11526	1
	459.601	220.546	3.65842	0	-0.371148	0	-8.89652	0
	451.368	187.158	0.0712911	0	-0.147468	0	-0.0416578	0
	461.068	228.065	0.784659	0	0.717206	0	-1.27983	1
	461.068	228.065	0.213675	0	0.772191	1	-1.45253	1
	462.028	231.334	-0.352999	0	-0.749173	0	1.6527	1
	462.028	231.334	-0.998168	0	-0.872118	0	3.31572	1
	462.533	235.113	1.125	0	1.61029	0	2.68269	0
	462.533	235.113	-0.592479	0	-0.846875	0	4.27592	1
	462.533	235.113	5.46843	1	0.779182	0	-1.78481	1
	451.368	187.158	-0.427847	0	-1.67921	0	-1.23087	0
	463.947	242.256	2.01587	1	2.3607	1	-1.59277	0
	463.947	242.256	0.0759056	0	-1.19836	1	-0.449803	0
	464.756	246.164	-0.946566	0	6.73324	1	6.76562	1
	464.756	246.164	-1.34376	1	-1.70756	1	-1.60222	1
	465.209	249.961	-5.43674	1	-1.59036	1	0.172156	0
	465.209	249.961	0.369451	0	-0.964404	1	-0.182313	0
	465.209	249.961	-5.33156	1	-1.56416	1	0.0808839	0
	465.209	249.961	-0.992195	0	-0.138761	0	0.805814	0
	452.363	190.511	0.209979	0	-0.0678325	0	-0.90619	0
	465.209	249.961	0.0269003	0	-0.0261158	0	2.2476	1
	465.946	253.936	-0.226903	0	-1.19973	0	-0.622825	0
	465.946	253.936	0.0692308	0	0.229412	0	5.09231	1
	466.393	257.116	-0.0632942	0	0.765584	0	-0.199583	0
	466.393	257.116	0.306268	0	-0.503813	0	-0.683761	0
	466.393	257.116	0.139942	0	0.957246	0	0.365821	0
	466.393	257.116	-0.0360768	0	-0.312915	0	-0.951938	0
	453.019	193.755	0.131124	0	-0.00162896	0	0.156213	0
	467.135	261.037	1.1213	0	0.297511	0	-1.63609	0
	467.135	261.037	-0.00611895	0	-0.6867	0	-0.594211	0
	468.158	268.187	0.158041	0	0.460687	0	1.53737	0
	469.022	275.86	0.448663	0	1.88933	1	2.0016	1
	469.022	275.86	0.425138	0	0.1348	0	-0.036802	0
	469.343	279.035	0.050717	0	0.0713512	0	0.522663	0
	469.343	279.035	0.255644	0	0.42546	0	-0.124631	0
	469.873	282.959	0.0723414	0	0.141948	0	0.119221	0
	469.873	282.959	0.147281	0	0.486989	0	-0.0246562	0
	470.12	286.695	-0.351388	0	3.75586	1	2.65514	1
	470.805	293.799	0.269103	0	0.375227	0	-0.0637196	0
	439.945	164.183	0.0887285	0	0.0704387	0	1.13129	0
	439.945	164.183	-0.128373	0	0.0220251	0	0.108045	0
	439.945	164.183	0.0924427	0	0.17335	0	0.0260647	0
	440.672	166.705	0.142725	0	0.0257501	0	0.103491	0
	440.959	168.714	-0.954624	0	-0.18871	0	-0.062392	0
	443.052	175.697	-1.4109	0	-3.8136	1	1.42035	0
	443.811	178.252	0.0577941	0	-2.03019	0	2.78103	0
	443.811	178.252	-0.190575	0	-0.336123	0	-2.885	1
	444.43	180.273	-0.0897168	0	-0.026944	0	2.86044	1
	445.148	182.789	0.0769231	0	-0.0352941	0	3.63846	0
	445.431	184.898	0.649038	0	1.03004	1	-0.826635	1
	446.147	187.381	-0.271182	0	-2.03026	1	-1.29361	1
	446.899	190.025	-1.29445	1	-3.24291	1	-1.40883	1
	446.899	190.025	1.24043	0	3.40734	1	2.21207	1
	447.534	192.063	1.67699	1	3.48741	1	5.26516	1
	447.534	192.063	-5.51096	1	-4.02781	1	-4.26108	1
	448.248	194.656	-3.87783	0	-2.66782	0	-6.13575	1
	448.903	196.753	2.92643	1	6.52403	1	3.09552	1
	450.556	204.009	-0.768266	0	-0.444532	0	-3.58313	1
	454.058	196.733	0.15252	0	-0.693277	0	-1.30116	0
	450.556	204.009	3.28059	1	4.17059	1	0.716417	0
	451.249	206.699	0.167998	0	0.21422	0	2.9052	1
	451.926	209.278	-0.0235255	0	2.61158	0	0.680563	0
	451.926	209.278	-3.06766	1	-1.17664	0	-1.10725	0
	453.229	214.071	0.189702	0	0.495536	0	0.236815	0
	453.474	216.238	1.05212	0	0.277899	0	-2.09913	1
	424.025	235.081	0.474681	0	0.140324	0	2.08697	0
	437.77	272.452	-1.10728	0	-0.469581	0	0.269889	0
	445.608	294.09	-1.12336	0	0.323049	0	-1.18402	0
	452.876	248.914	0.254879	0	-1.54907	0	-1.28634	0
	465.431	305.337	0.222712	0	0.0535292	0	0.699691	0
	466.058	309.241	2.50498	0	-0.817696	0	10.0939	0
	467.112	313.567	-0.232515	0	-0.239534	0	-1.38805	0
	467.707	317.533	1.12857	0	-0.0848033	0	0.0121006	0
	467.707	317.533	0.60212	0	0.186239	0	0.141684	0
	469.222	325.248	0.273872	0	-0.582262	0	-0.639953	0
	469.222	325.248	0.0926692	0	-0.219856	0	0.792666	0
	469.222	325.248	0.574243	0	0.668939	0	0.634899	0
	464.452	301.394	1.4438	0	1.70684	0	4.25849	1
	466.058	309.241	-0.149956	0	-0.111509	0	1.47367	0
	455.666	260.601	-0.411114	0	-0.580387	0	-1.08078	0
	466.058	309.241	-0.128818	0	-0.110221	0	-0.476672	0
	466.058	309.241	-0.357198	0	-0.457985	0	-3.39598	0
	467.707	317.533	0.219189	0	0.129782	0	0.400086	0
	468.666	321.366	-0.175689	0	-1.75288	0	-0.752688	0
	461.704	289.152	1.05919	0	0.581793	0	1.31621	0
	456.451	265.031	-4.79046	0	-2.20278	0	2.05067	0
	462.736	293.063	-0.429035	0	0.882939	0	0.602886	0
	462.736	293.063	0.610238	0	-0.278891	0	-0.590785	0
	463.429	297.497	-0.82085	0	0.0140558	0	6.28619	1
	464.452	301.394	0.0428882	0	0.0175698	0	4.62902	1
	445.006	218.33	-0.0821003	0	0.128845	0	0.606715	0
	455.19	235.667	-0.152253	0	-1.2546	0	-1.32846	0
	463.555	250.531	-0.206476	0	-0.195727	0	-0.194529	0
	460.208	244.619	0.243106	0	-0.00897695	0	-0.0836677	0
	441.772	212.557	0.0661704	0	0.115492	0	-0.0952731	0
	460.208	244.619	-0.143063	0	0.0118303	0	0.0997151	0
	471.732	264.878	-0.355053	0	0.127908	0	-0.0657109	0
	443.478	239.659	2.06491	0	0.0096048	0	2.14441	0
	437.642	222.655	1.80146	0	0.418746	0	-1.35665	0
	468.555	310.769	-0.0447263	0	-0.196196	0	0.126061	0
	468.555	310.769	-0.28333	0	-0.0254416	0	-0.427678	0
	453.46	268.57	1.55148	0	0.171715	0	0.810894	0
	457.774	280.419	-0.455075	0	0.551807	0	0.0255798	0
	434.794	214.15	0.0436541	0	2.86984	0	-1.1324	0
	450.525	260.517	-0.109365	0	-2.47499	0	-2.13124	0
	430.606	201.544	0.00398248	0	0.435027	0	-0.491683	0
	444.967	243.925	0.800937	0	2.10966	0	-0.289955	0
	433.383	209.923	0.0778115	0	1.23422	0	3.2376	1
	450.525	260.517	-0.568728	0	-0.895472	0	0.236804	0
	434.794	214.15	-2.18699	0	-4.63584	0	-1.77251	0
	454.914	272.614	-0.831405	0	0.792791	0	-1.65269	0
	454.914	272.614	1.51786	0	-0.245098	0	-1.53846	0
	437.642	222.655	-0.762491	0	-4.82489	1	-2.7522	0
	451.986	264.544	-1.95371	0	-1.22602	0	0.1835	0
	456.335	276.527	-0.409889	0	0.105184	0	-0.437	0
	465.929	303.287	1.35787	0	0.900274	0	-1.96918	0
	471.887	321.696	-0.515884	0	-0.354089	0	0.613301	0
	442.013	235.425	0.166958	0	0.380327	0	0.103391	0
	468.555	310.769	-0.188249	0	-0.613184	0	-0.531814	0
	441.961	222.889	0.455641	0	0.627814	0	2.78052	1
	453.131	259.42	1.09889	0	1.95389	0	-0.442524	0
	454.061	262.648	0.467029	0	0.115392	0	0.0290813	0
	454.939	265.872	0.532615	0	0.15085	0	2.30413	0
	454.939	265.872	-0.480655	0	-0.807822	0	-1.52616	0
	455.875	269.401	-0.286339	0	-0.397341	0	-0.285627	0
	457.186	272.678	1.0573	0	2.67004	1	2.11378	0
	458.18	275.863	-0.125782	0	0.0873216	0	2.07097	0
	458.18	275.863	-0.544918	0	-0.0781463	0	0.0930398	0
	458.18	275.863	-0.240378	0	-0.159481	0	0.52204	0
	459.114	278.995	0.298541	0	0.85611	0	0.657075	0
	459.114	278.995	0.129137	0	-0.719956	0	-1.91184	0
	459.996	282.121	0.854644	0	-0.556666	0	-0.965987	0
	461.305	285.304	-0.26468	0	-0.489406	0	-0.02115	0
	461.305	285.304	0.133713	0	0.638389	0	0.00488078	0
	462.188	288.443	0.826173	0	0.0573073	0	-1.10529	0
	465.375	297.754	-0.225939	0	0.289569	0	0.340434	0
	465.375	297.754	0.141034	0	0.518409	0	-0.0557222	0
	466.328	300.852	-0.64894	0	0.584036	0	1.53907	0
	442.823	226.22	0.505771	0	-0.590568	0	-1.0632	0
	467.167	303.935	-0.864711	0	-0.560787	0	-1.09075	0
	467.167	303.935	-0.733438	0	-0.0411337	0	-0.52143	0
	468.057	306.99	-0.181301	0	0.355663	0	-0.000813463	0
	469.371	310.078	-0.743607	0	-0.838537	0	-0.0727032	0
	469.371	310.078	-0.239666	0	0.020839	0	0.153338	0
	470.285	313.13	0.156287	0	-0.476342	0	0.257868	0
	471.214	316.186	-0.298541	0	-0.172544	0	-0.165031	0
	445.962	236.354	0.40785	0	0.255744	0	2.25695	1
	449.036	246.304	-0.145406	0	-3.74729	0	-6.3447	1
	469.371	310.078	0.168895	0	-0.0942421	0	0.483909	0
	445.017	232.998	0.941685	0	0.3405	0	4.30179	1
	453.131	259.42	0.0376311	0	-0.00674764	0	1.19096	0
	469.371	310.078	0.177742	0	0.287081	0	0.29488	0
	457.186	272.678	-0.129646	0	0.411959	0	0.291118	0
	455.875	269.401	-0.300676	0	0.526729	0	1.60801	0
	443.738	229.58	-0.0360974	0	0.383889	0	0.206111	0
	445.962	236.354	-0.105547	0	-0.143152	0	-0.295287	0
	451.846	256.128	-1.01354	0	1.62811	0	1.46198	0
	446.874	239.632	-0.296914	0	-2.42036	0	-3.4381	1
	463.15	291.583	-0.181606	0	0.544924	0	-0.235701	0
	469.371	310.078	0.193162	0	-0.172549	0	0.801709	0
	442.823	226.22	0.160659	0	-0.00482096	0	-0.422187	0
	442.823	226.22	-0.316437	0	-1.17219	0	-2.16686	1
	447.727	242.897	2.75906	0	3.02026	0	-0.764757	0
	450.874	252.859	-0.515906	0	0.119672	0	-0.523738	0
	449.93	249.579	-0.621181	0	-0.326815	0	-0.0464691	0
	447.727	242.897	-0.978494	0	-0.554877	0	-1.27429	0
	449.93	249.579	-0.0925314	0	-0.128844	0	1.1904	0
	449.93	249.579	0.132188	0	-0.352786	0	1.19203	0
	412.823	210.978	0.11663	0	0.110571	0	0.537699	0
	441.022	282.231	-0.0318267	0	0.0860775	0	0.0854136	0
[truncated: 939 more rows]

## Sheet: Fig 3b
ALM	Time from go cue (s)	Number of contra-selective neurons	Number of ipsi-selective neurons		SC	Time from go cue (s)	Number of contra-selective neurons	Number of ipsi-selective neurons
	-3	11	11			-3	5	5
	-2.9	14	14			-2.9	9	5
	-2.8	8	11			-2.8	5	5
	-2.7	13	12			-2.7	8	5
	-2.6	8	9			-2.6	8	4
	-2.5	13	11			-2.5	16	7
	-2.4	12	14			-2.4	32	30
	-2.3	52	43			-2.3	36	46
	-2.2	80	77			-2.2	31	51
	-2.1	93	60			-2.1	44	78
	-2	89	54			-2	51	87
	-1.9	93	83			-1.9	49	92
	-1.8	117	65			-1.8	50	95
	-1.7	123	71			-1.7	45	103
	-1.6	146	90			-1.6	51	102
	-1.5	149	105			-1.5	53	106
	-1.4	148	92			-1.4	77	106
	-1.3	169	105			-1.3	96	101
	-1.2	155	111			-1.2	88	104
	-1.1	170	115			-1.1	71	108
	-1	201	131			-1	76	118
	-0.9	203	140			-0.9	86	118
	-0.8	232	158			-0.8	89	120
	-0.7	231	182			-0.7	90	139
	-0.6	243	193			-0.6	86	136
	-0.5	241	201			-0.5	85	134
	-0.4	265	208			-0.4	89	145
	-0.3	292	211			-0.3	106	151
	-0.2	282	226			-0.2	101	140
	-0.1	294	218			-0.1	102	133
	0	284	228			0	172	122
	0.1	301	225			0.1	270	96
	0.2	390	292			0.2	319	110
	0.3	397	298			0.3	304	123
	0.4	382	343			0.4	298	149
	0.5	393	343			0.5	284	159
	0.6	368	331			0.6	269	172
	0.7	369	352			0.7	258	189
	0.8	366	315			0.8	247	190
	0.9	346	299			0.9	237	176
	1	330	285			1	230	185
	1.1	324	302			1.1	214	196
	1.2	319	242			1.2	194	186
	1.3	303	259			1.3	186	177
	1.4	289	252			1.4	182	165
	1.5	258	259			1.5	182	171
	1.6	247	235			1.6	173	164
	1.7	248	230			1.7	171	153
	1.8	216	232			1.8	158	149
	1.9	209	219			1.9	127	148
	2	208	203			2	120	142

## Sheet: Fig 3e
	X_shuffled	Y_shuffled	X_lick_ipsi	Y_lick_ipsi	X_lick_contra	Y_lick_contra
	-0.83702	0.0124533	-0.855349	0.11152	-0.84496	0.106329
	-0.650906	0.0491905	-0.665857	0.167892	-0.665137	0.162025
	-0.464792	0.108966	-0.476366	0.166667	-0.485313	0.173418
	-0.278678	0.126401	-0.286874	0.159314	-0.305489	0.13038
	-0.0925641	0.148194	-0.0973822	0.129902	-0.125665	0.132911
	0.0935498	0.169365	0.0921095	0.115196	0.0541582	0.120253
	0.279664	0.148194	0.281601	0.0735294	0.233982	0.0822785
	0.465778	0.120797	0.471093	0.0404412	0.413806	0.0493671
	0.651892	0.0821918	0.660585	0.0269608	0.593629	0.0316456
	0.838005	0.0342466	0.850076	0.00857843	0.773453	0.0113924

## Sheet: Fig 4a
	t	Norm. Firing Rate, Lick ipsi	SEM	Norm. Firing Rate, Lick contra	SEM			t	Norm. Firing Rate, Lick ipsi	SEM	Norm. Firing Rate, Lick contra	SEM			t	Norm. Firing Rate, Lick ipsi	SEM	Norm. Firing Rate, Lick contra	SEM			t	Norm. Firing Rate, Lick ipsi	SEM	Norm. Firing Rate, Lick contra	SEM
Contra-pref SC neurons	-3.3	0.83191	0.0522171	0.868051	0.0447351		Contra-pref SC neurons	-3.3	0.883528	0.0601469	0.926666	0.0542279		Ipsi-pref SC neurons	-3.3	0.942977	0.0836231	0.880313	0.0705315		Ipsi-pref SC neurons	-3.3	0.908062	0.102702	0.88853	0.0907819
No stim	-3.299	0.831573	0.0520633	0.865168	0.044778		Stim	-3.299	0.886365	0.0603976	0.926934	0.0547804		No Stim	-3.299	0.942295	0.0832265	0.882542	0.070808		Stim	-3.299	0.905578	0.101225	0.887753	0.0906678
	-3.298	0.833652	0.0522406	0.865366	0.0446036			-3.298	0.884886	0.0601555	0.924945	0.0548954			-3.298	0.942592	0.0829755	0.884189	0.0709898			-3.298	0.907255	0.102187	0.888578	0.0907319
	-3.297	0.833579	0.0521875	0.867409	0.0447327			-3.297	0.885554	0.0599821	0.92459	0.0548808			-3.297	0.941331	0.0827189	0.884766	0.0711715			-3.297	0.905506	0.102042	0.887268	0.0918158
	-3.296	0.834653	0.0524263	0.868416	0.0447412			-3.296	0.88737	0.0606582	0.921195	0.0539746			-3.296	0.942581	0.082841	0.884374	0.0707907			-3.296	0.902739	0.101854	0.887757	0.0917129
	-3.295	0.835187	0.0524304	0.868551	0.0449083			-3.295	0.889699	0.060206	0.925197	0.0541723			-3.295	0.942619	0.0834194	0.88276	0.0710521			-3.295	0.901934	0.102535	0.888339	0.092051
	-3.294	0.835944	0.0520889	0.868819	0.0452491			-3.294	0.890702	0.0599653	0.923991	0.0539378			-3.294	0.94387	0.0829406	0.885797	0.0714939			-3.294	0.901804	0.102769	0.884954	0.0909909
	-3.293	0.836808	0.052489	0.869163	0.045267			-3.293	0.893496	0.0606283	0.923349	0.0532444			-3.293	0.943064	0.082853	0.884521	0.0716771			-3.293	0.908111	0.103805	0.889555	0.0917908
	-3.292	0.835737	0.0525123	0.870268	0.0454087			-3.292	0.8929	0.0609082	0.926623	0.0528278			-3.292	0.943225	0.082131	0.885755	0.0716332			-3.292	0.910048	0.104035	0.887025	0.0909096
	-3.291	0.835622	0.0525719	0.870258	0.0454967			-3.291	0.892607	0.0610226	0.92856	0.0528298			-3.291	0.943267	0.0820797	0.886925	0.0717649			-3.291	0.909396	0.103692	0.888661	0.0908692
	-3.29	0.83751	0.0529169	0.870445	0.0453231			-3.29	0.891338	0.0609529	0.925394	0.052172			-3.29	0.943781	0.081625	0.886195	0.0717338			-3.29	0.910654	0.103534	0.886716	0.0906709
	-3.289	0.836048	0.0529517	0.870554	0.0453756			-3.289	0.889976	0.0610353	0.926196	0.0523723			-3.289	0.944396	0.0821892	0.884703	0.0714227			-3.289	0.909806	0.103732	0.8893	0.0907802
	-3.288	0.836999	0.0528453	0.870201	0.045349			-3.288	0.892429	0.0611933	0.922614	0.0524744			-3.288	0.944942	0.0821393	0.884336	0.0713829			-3.288	0.912686	0.1043	0.893143	0.091927
	-3.287	0.836987	0.0530069	0.869915	0.0454847			-3.287	0.892863	0.061291	0.923642	0.0519736			-3.287	0.945316	0.0818764	0.885316	0.070617			-3.287	0.912812	0.104206	0.892709	0.0918823
	-3.286	0.836171	0.0529833	0.869608	0.0450091			-3.286	0.894289	0.0633771	0.922058	0.0524314			-3.286	0.943394	0.0815951	0.884389	0.0707793			-3.286	0.913516	0.104463	0.890279	0.0908478
	-3.285	0.836451	0.0534093	0.868809	0.0449645			-3.285	0.894874	0.0632005	0.921888	0.0528588			-3.285	0.943079	0.0814265	0.882907	0.0704204			-3.285	0.912898	0.104442	0.892408	0.0920336
	-3.284	0.836747	0.0534542	0.866951	0.0451247			-3.284	0.899299	0.0636379	0.918888	0.0521946			-3.284	0.942057	0.0803956	0.880437	0.0710315			-3.284	0.912553	0.104722	0.893346	0.0928861
	-3.283	0.837804	0.0537223	0.86618	0.0452251			-3.283	0.896497	0.0637307	0.922615	0.0525503			-3.283	0.94343	0.0805035	0.879783	0.0706127			-3.283	0.912119	0.105097	0.8924	0.0930454
	-3.282	0.838627	0.0538584	0.866285	0.0450344			-3.282	0.898023	0.0638614	0.922787	0.0522831			-3.282	0.94531	0.0811498	0.87995	0.0704681			-3.282	0.913034	0.105281	0.890507	0.0929067
	-3.281	0.838111	0.0538434	0.868318	0.0453132			-3.281	0.899347	0.0629356	0.922785	0.052087			-3.281	0.946538	0.081444	0.879748	0.0703675			-3.281	0.918245	0.107241	0.890364	0.0926529
	-3.28	0.838327	0.0538752	0.869542	0.0456403			-3.28	0.899094	0.063035	0.922253	0.0517555			-3.28	0.946365	0.0815646	0.878126	0.0698794			-3.28	0.914398	0.106174	0.888239	0.0924564
	-3.279	0.840343	0.0539956	0.86892	0.0456231			-3.279	0.899722	0.0626511	0.922922	0.0519266			-3.279	0.947347	0.0816919	0.87867	0.07022			-3.279	0.915837	0.106063	0.889971	0.0921787
	-3.278	0.839757	0.0537453	0.870493	0.0458881			-3.278	0.901434	0.0629861	0.920621	0.0513638			-3.278	0.947893	0.0818164	0.878678	0.0702421			-3.278	0.914631	0.106012	0.890393	0.092511
	-3.277	0.84123	0.0539875	0.871405	0.0461624			-3.277	0.90072	0.0630701	0.92431	0.051951			-3.277	0.948404	0.0819043	0.879011	0.0701646			-3.277	0.913814	0.106151	0.888872	0.0940443
	-3.276	0.840759	0.0536643	0.870561	0.046255			-3.276	0.904355	0.0633745	0.923554	0.0520338			-3.276	0.949387	0.0821631	0.878234	0.0700755			-3.276	0.913896	0.105316	0.889852	0.094267
	-3.275	0.838047	0.0534138	0.8709	0.0462534			-3.275	0.901566	0.0625294	0.924892	0.0521453			-3.275	0.948285	0.0815925	0.877382	0.0702137			-3.275	0.910473	0.105268	0.890897	0.0943081
	-3.274	0.838454	0.0535623	0.869573	0.0460436			-3.274	0.902545	0.0630321	0.927464	0.0526248			-3.274	0.947411	0.0817124	0.878533	0.070125			-3.274	0.909014	0.105074	0.890851	0.0953732
	-3.273	0.83781	0.0529939	0.870501	0.0459301			-3.273	0.902338	0.0621291	0.924641	0.0527301			-3.273	0.944078	0.0812564	0.880245	0.0698895			-3.273	0.902846	0.103102	0.890606	0.0947252
	-3.272	0.838739	0.0532681	0.871826	0.0458827			-3.272	0.900415	0.0620091	0.922822	0.0521738			-3.272	0.944089	0.0816146	0.878919	0.0695651			-3.272	0.905993	0.102856	0.892548	0.0932995
	-3.271	0.837648	0.0530712	0.870843	0.0456188			-3.271	0.897805	0.0611477	0.922144	0.0521446			-3.271	0.944583	0.0811088	0.879466	0.0696692			-3.271	0.905564	0.102578	0.889514	0.0922167
	-3.27	0.83834	0.0531535	0.871871	0.0456222			-3.27	0.895642	0.0600602	0.919739	0.0521443			-3.27	0.942495	0.0805671	0.879728	0.0701468			-3.27	0.904341	0.102653	0.891703	0.093862
	-3.269	0.837842	0.0533033	0.871689	0.04572			-3.269	0.895127	0.0593291	0.919465	0.0519079			-3.269	0.941506	0.0803003	0.878779	0.0699208			-3.269	0.904813	0.103387	0.895033	0.0944499
	-3.268	0.837246	0.053385	0.871833	0.0455804			-3.268	0.896024	0.0596414	0.9221	0.0525408			-3.268	0.940913	0.0804893	0.88013	0.0699047			-3.268	0.902307	0.103328	0.8929	0.0943451
	-3.267	0.837314	0.0532949	0.871195	0.0455014			-3.267	0.89767	0.0596081	0.927724	0.0530962			-3.267	0.940806	0.0802973	0.883966	0.0699831			-3.267	0.901897	0.102862	0.889938	0.0936201
	-3.266	0.836815	0.0535763	0.87065	0.0454777			-3.266	0.898039	0.0593554	0.928413	0.0529738			-3.266	0.941597	0.0803549	0.884577	0.0705917			-3.266	0.897153	0.101819	0.890341	0.094104
	-3.265	0.836497	0.0536027	0.871526	0.0454024			-3.265	0.900379	0.0594889	0.929738	0.0535635			-3.265	0.944116	0.0807931	0.883972	0.0701408			-3.265	0.899417	0.101507	0.889522	0.0942057
	-3.264	0.836422	0.053529	0.867622	0.0448072			-3.264	0.904013	0.0613088	0.931046	0.0531498			-3.264	0.943077	0.0803036	0.88299	0.0698583			-3.264	0.900919	0.101691	0.893765	0.0944974
	-3.263	0.83692	0.0535991	0.866996	0.0447258			-3.263	0.902259	0.0614477	0.93211	0.0529576			-3.263	0.941937	0.0803506	0.883072	0.0698143			-3.263	0.90223	0.101311	0.893964	0.0939845
	-3.262	0.835806	0.0534202	0.865231	0.0450258			-3.262	0.902065	0.0614227	0.928944	0.0526196			-3.262	0.942335	0.0804896	0.8809	0.0694331			-3.262	0.90011	0.101717	0.89097	0.0941933
	-3.261	0.835412	0.0534812	0.864724	0.0449348			-3.261	0.90358	0.0619594	0.930324	0.0528233			-3.261	0.942253	0.080612	0.881695	0.0701532			-3.261	0.902037	0.101486	0.89154	0.0940902
	-3.26	0.835323	0.0535059	0.86379	0.0452308			-3.26	0.90121	0.061167	0.931365	0.0535031			-3.26	0.945417	0.081098	0.88033	0.0697972			-3.26	0.899554	0.100024	0.891052	0.0942654
	-3.259	0.835251	0.0535526	0.862971	0.0453574			-3.259	0.90337	0.0624752	0.928169	0.0536525			-3.259	0.946507	0.0813911	0.880301	0.0696971			-3.259	0.899599	0.0999997	0.890669	0.094531
	-3.258	0.835184	0.0532872	0.865944	0.0452186			-3.258	0.906907	0.0622899	0.926227	0.0532789			-3.258	0.945345	0.0818908	0.877981	0.0691965			-3.258	0.898079	0.0998011	0.889605	0.0947549
	-3.257	0.836138	0.0534728	0.865768	0.0451773			-3.257	0.908962	0.0623119	0.926681	0.0529477			-3.257	0.944277	0.081979	0.87671	0.069344			-3.257	0.897621	0.100103	0.888574	0.0942686
	-3.256	0.837056	0.0537608	0.865381	0.0447714			-3.256	0.907141	0.0635205	0.928144	0.0536512			-3.256	0.943366	0.0816579	0.877536	0.0697971			-3.256	0.89582	0.0999026	0.888365	0.0939386
	-3.255	0.836365	0.0540056	0.866437	0.0446716			-3.255	0.911001	0.0621967	0.927509	0.0535444			-3.255	0.942752	0.0815311	0.877691	0.0701408			-3.255	0.89728	0.0995315	0.8879	0.0945625
	-3.254	0.837178	0.0537504	0.866244	0.0446474			-3.254	0.914019	0.0620128	0.92792	0.0527018			-3.254	0.943152	0.0816432	0.87641	0.0699261			-3.254	0.900167	0.0994776	0.891654	0.0959416
	-3.253	0.83643	0.0536637	0.864545	0.0446517			-3.253	0.913189	0.0617722	0.929401	0.0531799			-3.253	0.939314	0.0809386	0.877762	0.0706395			-3.253	0.901876	0.0996483	0.888595	0.0952739
	-3.252	0.838502	0.053574	0.860506	0.0453562			-3.252	0.911528	0.0619001	0.928298	0.0532723			-3.252	0.939783	0.0812675	0.880443	0.0705391			-3.252	0.902734	0.0990089	0.889657	0.0948274
	-3.251	0.839961	0.0520498	0.860264	0.0453466			-3.251	0.911698	0.0611653	0.92685	0.0525449			-3.251	0.94135	0.0816616	0.881484	0.0705713			-3.251	0.901471	0.0991272	0.893773	0.0959379
	-3.25	0.840198	0.0522037	0.861214	0.0455452			-3.25	0.913801	0.0619093	0.927018	0.0527231			-3.25	0.940821	0.0815446	0.882708	0.0705757			-3.25	0.895257	0.0976864	0.892952	0.0967939
	-3.249	0.840609	0.0522549	0.861829	0.0453457			-3.249	0.917831	0.0625714	0.925685	0.0526665			-3.249	0.938937	0.0814026	0.882376	0.0706908			-3.249	0.89394	0.0971354	0.89222	0.0966358
	-3.248	0.839124	0.0521379	0.863972	0.0452432			-3.248	0.923076	0.0634197	0.925004	0.0522125			-3.248	0.939869	0.0815142	0.883401	0.0698354			-3.248	0.894499	0.0972408	0.894369	0.0976277
	-3.247	0.840227	0.0521266	0.864619	0.0453507			-3.247	0.922823	0.0632529	0.926604	0.0526721			-3.247	0.940468	0.0815046	0.884344	0.0705614			-3.247	0.893513	0.0966111	0.89486	0.0979541
	-3.246	0.842724	0.0508615	0.863078	0.0450116			-3.246	0.920706	0.0631638	0.924916	0.0519723			-3.246	0.937809	0.0817306	0.885354	0.0706775			-3.246	0.89476	0.0962047	0.895209	0.0987703
	-3.245	0.843123	0.0509304	0.862204	0.0448509			-3.245	0.919953	0.0631331	0.92146	0.0513711			-3.245	0.937665	0.0815079	0.883216	0.0708873			-3.245	0.896567	0.0961967	0.902206	0.100962
	-3.244	0.842932	0.0508348	0.862603	0.04494			-3.244	0.919453	0.0639559	0.9236	0.0517627			-3.244	0.935586	0.0815599	0.882829	0.0710528			-3.244	0.894476	0.0957761	0.902985	0.101256
	-3.243	0.843525	0.0506445	0.862719	0.0450581			-3.243	0.922315	0.0641075	0.921997	0.0513142			-3.243	0.936106	0.0813692	0.881478	0.0706137			-3.243	0.892303	0.0941981	0.902611	0.10155
	-3.242	0.841302	0.0502819	0.863493	0.0451951			-3.242	0.920765	0.0632218	0.921306	0.0517923			-3.242	0.935284	0.0814879	0.881961	0.070281			-3.242	0.89565	0.0945312	0.90096	0.101897
	-3.241	0.841721	0.0503616	0.863778	0.0452861			-3.241	0.92155	0.0625097	0.921949	0.0516638			-3.241	0.93491	0.0815503	0.882926	0.0703047			-3.241	0.899137	0.0941303	0.901036	0.10144
	-3.24	0.842781	0.0502608	0.861714	0.0451405			-3.24	0.921285	0.0616816	0.923198	0.0521445			-3.24	0.936713	0.0823128	0.885181	0.0710322			-3.24	0.897529	0.0926428	0.898276	0.101784
	-3.239	0.844148	0.0506182	0.862307	0.0452262			-3.239	0.922226	0.0624068	0.923615	0.0520429			-3.239	0.937655	0.0821054	0.883411	0.0706918			-3.239	0.898586	0.0926108	0.894962	0.101891
	-3.238	0.844832	0.0507165	0.862988	0.0453487			-3.238	0.923566	0.0626215	0.922902	0.0524908			-3.238	0.935893	0.0820459	0.881226	0.0703593			-3.238	0.898202	0.0919341	0.896115	0.102956
	-3.237	0.843069	0.0506695	0.862393	0.0454562			-3.237	0.92202	0.0625163	0.9223	0.0529153			-3.237	0.937345	0.0821566	0.883285	0.0706611			-3.237	0.893893	0.0913483	0.900748	0.104961
	-3.236	0.84388	0.0507852	0.862229	0.0455364			-3.236	0.925398	0.0624114	0.922678	0.0531948			-3.236	0.938143	0.0824501	0.881288	0.0703761			-3.236	0.891217	0.0905427	0.90065	0.105131
	-3.235	0.842939	0.0505967	0.85943	0.0453356			-3.235	0.924983	0.0622375	0.921886	0.0534262			-3.235	0.937573	0.0813201	0.882211	0.0707435			-3.235	0.889192	0.0904268	0.903792	0.105079
	-3.234	0.841274	0.0509794	0.858586	0.0449363			-3.234	0.924505	0.0609949	0.920253	0.0531007			-3.234	0.936605	0.0813121	0.882371	0.0707804			-3.234	0.890465	0.0889514	0.9064	0.105208
	-3.233	0.839083	0.0507674	0.858616	0.0451722			-3.233	0.917043	0.058688	0.918317	0.0528973			-3.233	0.935597	0.0812948	0.882138	0.0708671			-3.233	0.887705	0.087613	0.906692	0.105544
	-3.232	0.836664	0.0509487	0.859582	0.0449372			-3.232	0.919985	0.0591186	0.917061	0.0526596			-3.232	0.938225	0.0817844	0.882151	0.0706204			-3.232	0.890693	0.0877707	0.905549	0.10525
	-3.231	0.836547	0.051068	0.857554	0.0448703			-3.231	0.921907	0.0590227	0.914954	0.0533169			-3.231	0.938888	0.0819462	0.880842	0.0699851			-3.231	0.89068	0.0876864	0.902412	0.105946
	-3.23	0.837353	0.0507716	0.857107	0.044825			-3.23	0.923454	0.0588412	0.914487	0.0539622			-3.23	0.937276	0.0812479	0.880882	0.0697886			-3.23	0.891382	0.0892846	0.899023	0.106292
	-3.229	0.837973	0.0504783	0.856544	0.0445791			-3.229	0.924611	0.0592067	0.913027	0.0537834			-3.229	0.936276	0.081652	0.880951	0.0698523			-3.229	0.889117	0.0876095	0.900334	0.106563
	-3.228	0.838188	0.0501985	0.855821	0.0444449			-3.228	0.924573	0.0594562	0.911812	0.0535203			-3.228	0.936706	0.082278	0.882245	0.0705737			-3.228	0.892134	0.0880553	0.904382	0.108002
	-3.227	0.838079	0.0501743	0.855276	0.0444811			-3.227	0.921873	0.0599513	0.912784	0.053079			-3.227	0.93903	0.0827045	0.881196	0.0707966			-3.227	0.891877	0.0887196	0.903666	0.107241
	-3.226	0.837274	0.0501429	0.85587	0.044178			-3.226	0.923224	0.0592346	0.915619	0.0527796			-3.226	0.938279	0.0828628	0.880322	0.0706992			-3.226	0.889246	0.0884186	0.904668	0.10716
	-3.225	0.836672	0.0500451	0.855321	0.0441045			-3.225	0.919114	0.0589041	0.91044	0.0525106			-3.225	0.941318	0.0835742	0.88035	0.0708405			-3.225	0.888107	0.0872135	0.906622	0.109179
	-3.224	0.836167	0.049633	0.85675	0.0440514			-3.224	0.921432	0.0589586	0.911145	0.0522663			-3.224	0.938653	0.0819101	0.881057	0.0716903			-3.224	0.889686	0.0878079	0.909527	0.110088
	-3.223	0.83635	0.049699	0.855092	0.0442829			-3.223	0.922687	0.0590117	0.910039	0.0516914			-3.223	0.937678	0.0811087	0.881026	0.0717132			-3.223	0.888937	0.0877254	0.913398	0.111693
	-3.222	0.836696	0.0495566	0.855792	0.0444947			-3.222	0.923857	0.0592718	0.912399	0.0520284			-3.222	0.938904	0.0810279	0.882433	0.0721578			-3.222	0.881648	0.0855246	0.914409	0.111867
	-3.221	0.839162	0.0500578	0.855591	0.0446039			-3.221	0.923883	0.0591323	0.913489	0.0520075			-3.221	0.937482	0.0807459	0.881638	0.07169			-3.221	0.881002	0.0850302	0.913383	0.111967
	-3.22	0.838045	0.049727	0.854823	0.0442356			-3.22	0.927886	0.0585022	0.914921	0.0520105			-3.22	0.937521	0.0810676	0.881532	0.0715939			-3.22	0.880946	0.0845068	0.911694	0.111087
	-3.219	0.836587	0.0494874	0.854753	0.0441604			-3.219	0.926453	0.0581404	0.915001	0.0519142			-3.219	0.936608	0.0805676	0.880888	0.0722158			-3.219	0.881144	0.0843492	0.910601	0.110506
	-3.218	0.835236	0.0493773	0.853259	0.0447204			-3.218	0.925013	0.0572934	0.915583	0.0516871			-3.218	0.936933	0.0809614	0.882427	0.0724197			-3.218	0.883912	0.0851209	0.910178	0.110013
	-3.217	0.835653	0.0492795	0.85222	0.0445895			-3.217	0.92528	0.0574872	0.916324	0.0518103			-3.217	0.934417	0.0809804	0.881077	0.0725076			-3.217	0.886939	0.0849341	0.912202	0.110659
	-3.216	0.835784	0.0492825	0.851066	0.0444121			-3.216	0.925659	0.057563	0.917618	0.0525186			-3.216	0.93315	0.08102	0.883339	0.0730092			-3.216	0.885111	0.0852666	0.912996	0.110538
	-3.215	0.834672	0.0489023	0.850801	0.0442399			-3.215	0.924802	0.057729	0.917989	0.0528425			-3.215	0.934964	0.0813784	0.883382	0.0732089			-3.215	0.885993	0.0851607	0.914093	0.1102
	-3.214	0.832429	0.0488114	0.850014	0.0441917			-3.214	0.925561	0.0577533	0.915745	0.052649			-3.214	0.93534	0.0813297	0.883048	0.0733573			-3.214	0.88545	0.0851047	0.915266	0.110666
	-3.213	0.833357	0.0489946	0.850195	0.0444802			-3.213	0.925505	0.0581925	0.914492	0.0521669			-3.213	0.934748	0.0808686	0.882385	0.0736403			-3.213	0.886254	0.0850513	0.910685	0.109629
	-3.212	0.831798	0.0490637	0.850092	0.0445778			-3.212	0.927775	0.0588883	0.914106	0.0521002			-3.212	0.933396	0.0807822	0.883661	0.0743067			-3.212	0.88733	0.0855419	0.908337	0.109068
	-3.211	0.831741	0.0489386	0.849306	0.0442417			-3.211	0.926778	0.058334	0.91291	0.0519607			-3.211	0.928961	0.0803202	0.884821	0.0742442			-3.211	0.888539	0.0860813	0.906228	0.108555
	-3.21	0.833005	0.0493777	0.850231	0.0447223			-3.21	0.92777	0.0585093	0.911649	0.0521573			-3.21	0.929262	0.0802874	0.885605	0.0749621			-3.21	0.891497	0.0860357	0.90641	0.110079
	-3.209	0.832866	0.0492039	0.848534	0.0441608			-3.209	0.92606	0.0578344	0.914165	0.0525421			-3.209	0.928873	0.0802269	0.886378	0.0758152			-3.209	0.891263	0.0857096	0.907945	0.109958
	-3.208	0.83197	0.049283	0.848708	0.0441022			-3.208	0.929928	0.0578097	0.915764	0.0526671			-3.208	0.928522	0.0799438	0.885803	0.0759442			-3.208	0.893755	0.0856281	0.908932	0.110741
	-3.207	0.833681	0.049344	0.848043	0.0444207			-3.207	0.930661	0.0581419	0.917558	0.0528192			-3.207	0.928827	0.0800019	0.886317	0.0761159			-3.207	0.891533	0.0853774	0.911053	0.11043
	-3.206	0.832267	0.0488431	0.847748	0.0444691			-3.206	0.929066	0.0576603	0.917928	0.052589			-3.206	0.928487	0.0797364	0.888063	0.0766783			-3.206	0.886009	0.0838777	0.91025	0.110701
	-3.205	0.833455	0.0488827	0.846166	0.0445397			-3.205	0.930596	0.0591345	0.918166	0.0524462			-3.205	0.92717	0.0790833	0.887682	0.0767179			-3.205	0.885071	0.0824552	0.912498	0.109995
	-3.204	0.832979	0.0485968	0.846108	0.0443121			-3.204	0.929344	0.0590351	0.917661	0.0524707			-3.204	0.927436	0.0793714	0.886394	0.0770267			-3.204	0.885763	0.0833494	0.914851	0.110943
	-3.203	0.832999	0.04859	0.8458	0.0444096			-3.203	0.928604	0.0591188	0.91653	0.0527805			-3.203	0.927833	0.0792228	0.885933	0.0768593			-3.203	0.890622	0.0819077	0.919105	0.11354
	-3.202	0.832808	0.0487405	0.844078	0.0440824			-3.202	0.93083	0.0590203	0.91511	0.0522182			-3.202	0.928421	0.0794624	0.885163	0.0768186			-3.202	0.888884	0.0817586	0.918983	0.113296
	-3.201	0.832494	0.0485444	0.844097	0.0440716			-3.201	0.928091	0.059067	0.91576	0.0523828			-3.201	0.927952	0.0796412	0.886871	0.0769997			-3.201	0.889079	0.0819333	0.921589	0.113548
	-3.2	0.832855	0.0485418	0.845637	0.044062			-3.2	0.9275	0.0588221	0.918638	0.0533091			-3.2	0.929764	0.0799157	0.886439	0.0762991			-3.2	0.886142	0.0817942	0.920088	0.113144
	-3.199	0.835133	0.0484222	0.846553	0.0441632			-3.199	0.926703	0.0591194	0.918611	0.0534719			-3.199	0.925494	0.0790555	0.888446	0.0767429			-3.199	0.885732	0.0816056	0.919435	0.112254
	-3.198	0.834637	0.04856	0.847814	0.0443315			-3.198	0.930006	0.0589693	0.918279	0.0535219			-3.198	0.925263	0.0788336	0.890484	0.0773723			-3.198	0.885864	0.0810418	0.916703	0.112337
	-3.197	0.834356	0.048291	0.84678	0.0443118			-3.197	0.932841	0.0605973	0.918283	0.053562			-3.197	0.926073	0.0781254	0.889156	0.0772662			-3.197	0.8846	0.0812197	0.916988	0.113465
	-3.196	0.835143	0.048479	0.846121	0.0448498			-3.196	0.932461	0.0616126	0.919064	0.052929			-3.196	0.924935	0.0778042	0.889028	0.0769634			-3.196	0.886419	0.0816475	0.915493	0.113247
	-3.195	0.835827	0.0485098	0.846698	0.0450696			-3.195	0.931276	0.0614736	0.920476	0.0530073			-3.195	0.925439	0.0777043	0.89018	0.0771246			-3.195	0.880142	0.079577	0.91521	0.11226
	-3.194	0.835476	0.0482381	0.847653	0.0450806			-3.194	0.929459	0.060734	0.920723	0.0528195			-3.194	0.925342	0.0778481	0.891544	0.07729			-3.194	0.87747	0.0791964	0.917887	0.113864
	-3.193	0.834461	0.0481667	0.846986	0.0450475			-3.193	0.924508	0.0600581	0.922219	0.0530503			-3.193	0.924017	0.077876	0.892865	0.0778395			-3.193	0.87499	0.0793534	0.918624	0.113835
	-3.192	0.834269	0.0482304	0.845831	0.0450608			-3.192	0.927541	0.0611371	0.924087	0.0528174			-3.192	0.923866	0.0776738	0.891491	0.0773384			-3.192	0.876575	0.0790778	0.915359	0.113904
	-3.191	0.834682	0.0484366	0.845237	0.0450075			-3.191	0.927484	0.0616549	0.923532	0.0521401			-3.191	0.923964	0.0782995	0.891111	0.0773072			-3.191	0.874129	0.0782747	0.9155	0.112604
	-3.19	0.837181	0.0473722	0.844278	0.0449305			-3.19	0.932736	0.0615957	0.918103	0.0513599			-3.19	0.923306	0.0784164	0.891252	0.0770439			-3.19	0.875451	0.078156	0.917209	0.114284
	-3.189	0.838791	0.0464686	0.846228	0.0449575			-3.189	0.932861	0.0617581	0.921053	0.0517462			-3.189	0.925718	0.0788868	0.893332	0.0780383			-3.189	0.873509	0.0777347	0.91594	0.114976
	-3.188	0.837394	0.0462194	0.844109	0.0448456			-3.188	0.931105	0.0616305	0.919362	0.0518286			-3.188	0.926271	0.0793583	0.893162	0.0780959			-3.188	0.878612	0.0790007	0.912833	0.114073
	-3.187	0.838405	0.046711	0.844404	0.0449209			-3.187	0.932582	0.0617145	0.919373	0.052256			-3.187	0.926759	0.0798046	0.892868	0.0784232			-3.187	0.876933	0.0789208	0.913826	0.114488
	-3.186	0.840241	0.0459782	0.842292	0.0447897			-3.186	0.931253	0.0621612	0.922727	0.0526877			-3.186	0.926533	0.0794516	0.89336	0.0786713			-3.186	0.878168	0.0789948	0.915971	0.115299
	-3.185	0.841574	0.0460234	0.841807	0.0445255			-3.185	0.929233	0.0621236	0.921777	0.0528275			-3.185	0.923965	0.0791179	0.890972	0.0782107			-3.185	0.878164	0.0788993	0.919304	0.11725
	-3.184	0.842504	0.0460971	0.842361	0.0446468			-3.184	0.925719	0.0613939	0.922325	0.0527717			-3.184	0.920898	0.0784283	0.890002	0.0772845			-3.184	0.879415	0.0790954	0.916101	0.116451
	-3.183	0.841711	0.0458303	0.842336	0.0448942			-3.183	0.926478	0.0611528	0.922266	0.0528311			-3.183	0.920335	0.0779247	0.891186	0.0773968			-3.183	0.880095	0.0791616	0.916686	0.116019
	-3.182	0.842018	0.0461695	0.842329	0.0448901			-3.182	0.926803	0.061107	0.922313	0.0531956			-3.182	0.921012	0.0777451	0.89009	0.0773146			-3.182	0.880513	0.0794323	0.917835	0.11632
	-3.181	0.839631	0.046289	0.840873	0.0446893			-3.181	0.920104	0.0592189	0.922029	0.0530535			-3.181	0.920209	0.0777797	0.890077	0.0770709			-3.181	0.879894	0.0792104	0.916932	0.116582
	-3.18	0.84041	0.0460839	0.841655	0.0447589			-3.18	0.920375	0.0595797	0.919794	0.0526718			-3.18	0.918335	0.0778177	0.89066	0.0773497			-3.18	0.882106	0.0795576	0.916663	0.116573
	-3.179	0.839741	0.0461194	0.840902	0.0445489			-3.179	0.920124	0.0598573	0.920031	0.0529055			-3.179	0.920784	0.0779327	0.889591	0.0771178			-3.179	0.88181	0.0797417	0.91527	0.116892
	-3.178	0.840454	0.0461778	0.840882	0.0444919			-3.178	0.920487	0.0618048	0.919592	0.0531953			-3.178	0.920645	0.0784307	0.890276	0.0777356			-3.178	0.881317	0.0793162	0.915996	0.116467
	-3.177	0.841551	0.0463704	0.841322	0.0446856			-3.177	0.917166	0.0616521	0.920735	0.0533574			-3.177	0.917952	0.0780149	0.889526	0.0776891			-3.177	0.882289	0.0800743	0.909887	0.115434
	-3.176	0.840582	0.0462333	0.842636	0.0450023			-3.176	0.920956	0.061831	0.922072	0.0535356			-3.176	0.918185	0.0781118	0.889548	0.0779826			-3.176	0.881338	0.0796853	0.910946	0.114466
	-3.175	0.840401	0.0459707	0.845627	0.0452063			-3.175	0.919507	0.0617274	0.922618	0.0531825			-3.175	0.917388	0.0781987	0.889871	0.0786038			-3.175	0.880366	0.0794492	0.911841	0.11436
	-3.174	0.840652	0.0461823	0.846257	0.0450705			-3.174	0.923806	0.062547	0.924144	0.0531292			-3.174	0.9157	0.0781753	0.888451	0.0785049			-3.174	0.879836	0.0787343	0.91198	0.114472
	-3.173	0.841667	0.0462226	0.844854	0.0452488			-3.173	0.924356	0.062441	0.923353	0.0529662			-3.173	0.915986	0.0781845	0.88908	0.0786024			-3.173	0.878755	0.0783112	0.913057	0.114615
	-3.172	0.841881	0.0463298	0.84447	0.0454962			-3.172	0.923011	0.0618238	0.925513	0.0536698			-3.172	0.913848	0.078374	0.88856	0.078559			-3.172	0.878576	0.0784486	0.908862	0.114148
	-3.171	0.841113	0.046243	0.845134	0.0457105			-3.171	0.921763	0.0619026	0.926821	0.0541251			-3.171	0.916405	0.0780642	0.885317	0.0772774			-3.171	0.878743	0.0787291	0.90854	0.114327
	-3.17	0.841679	0.0462933	0.844766	0.0454852			-3.17	0.919533	0.0622781	0.925653	0.0533787			-3.17	0.914849	0.0779861	0.884475	0.0768516			-3.17	0.879396	0.0781346	0.911835	0.115705
	-3.169	0.841453	0.0461922	0.842704	0.0454989			-3.169	0.919426	0.0615259	0.92178	0.0525731			-3.169	0.916657	0.0775702	0.882569	0.0774163			-3.169	0.87656	0.0774354	0.91117	0.115697
	-3.168	0.840823	0.0461593	0.843844	0.0456784			-3.168	0.919768	0.0617431	0.921856	0.0529731			-3.168	0.91606	0.0774285	0.881569	0.0767127			-3.168	0.876003	0.0772664	0.914121	0.11693
	-3.167	0.840875	0.0461071	0.843819	0.0457131			-3.167	0.919899	0.0619543	0.921938	0.0526803			-3.167	0.914907	0.0773669	0.881503	0.0764854			-3.167	0.877179	0.0778743	0.913488	0.117838
	-3.166	0.839671	0.0460236	0.844553	0.0458454			-3.166	0.920224	0.0615763	0.920249	0.0518336			-3.166	0.914739	0.077539	0.882493	0.0772166			-3.166	0.874897	0.0776641	0.914127	0.117849
	-3.165	0.838409	0.045944	0.844655	0.045874			-3.165	0.920012	0.0615239	0.920299	0.0517075			-3.165	0.915491	0.0774215	0.881634	0.076869			-3.165	0.872632	0.0770203	0.916478	0.118182
	-3.164	0.836977	0.0457395	0.842939	0.0456047			-3.164	0.920681	0.0616086	0.92073	0.0516386			-3.164	0.915474	0.0772738	0.882823	0.0770466			-3.164	0.87201	0.0769744	0.915127	0.11729
	-3.163	0.836284	0.0458603	0.844809	0.0457408			-3.163	0.919034	0.061463	0.921627	0.0518251			-3.163	0.912213	0.0769514	0.883058	0.0781801			-3.163	0.875093	0.0761811	0.913155	0.117377
	-3.162	0.83501	0.0456896	0.844545	0.0460029			-3.162	0.919284	0.0615139	0.92553	0.0519903			-3.162	0.909732	0.0771013	0.886111	0.0786569			-3.162	0.871676	0.0754433	0.911322	0.11732
	-3.161	0.836635	0.04601	0.845247	0.0461877			-3.161	0.917795	0.0612497	0.927034	0.0521083			-3.161	0.909307	0.0768627	0.885993	0.0783937			-3.161	0.870016	0.0754913	0.912109	0.117476
	-3.16	0.835552	0.046193	0.843719	0.0459986			-3.16	0.917257	0.0616134	0.926433	0.0516547			-3.16	0.908274	0.0767253	0.887603	0.0785162			-3.16	0.870315	0.0753634	0.913442	0.1195
	-3.159	0.835253	0.046193	0.843431	0.0457787			-3.159	0.915791	0.0611842	0.926857	0.0518033			-3.159	0.910047	0.0770344	0.88887	0.0785383			-3.159	0.869407	0.075541	0.912035	0.118256
	-3.158	0.835813	0.0467582	0.84108	0.045981			-3.158	0.917099	0.0613657	0.924638	0.0512314			-3.158	0.909009	0.0771743	0.886454	0.0781679			-3.158	0.870232	0.0756053	0.915158	0.11888
	-3.157	0.836213	0.0465296	0.841076	0.0458765			-3.157	0.918655	0.0628199	0.926553	0.0514035			-3.157	0.907342	0.0767187	0.886736	0.0778999			-3.157	0.86877	0.0750732	0.913743	0.118778
	-3.156	0.837767	0.0468685	0.841602	0.0460972			-3.156	0.91675	0.0629122	0.924454	0.051597			-3.156	0.907325	0.0766509	0.886415	0.0776882			-3.156	0.867247	0.0749682	0.907899	0.116856
	-3.155	0.837858	0.0466445	0.841001	0.0459225			-3.155	0.919746	0.0643752	0.924892	0.0521053			-3.155	0.906283	0.0768313	0.887465	0.0783831			-3.155	0.871722	0.0754678	0.909383	0.117628
	-3.154	0.839188	0.0468193	0.840569	0.0459973			-3.154	0.918512	0.0644775	0.925644	0.0519927			-3.154	0.905662	0.076626	0.888063	0.0783135			-3.154	0.870331	0.0756159	0.909985	0.117349
	-3.153	0.842346	0.0463807	0.842076	0.0462055			-3.153	0.920788	0.0653084	0.925209	0.0520846			-3.153	0.906201	0.0771954	0.889545	0.0785222			-3.153	0.868447	0.0757456	0.908001	0.117441
	-3.152	0.845277	0.046	0.841991	0.0461276			-3.152	0.921926	0.0652285	0.923104	0.0522674			-3.152	0.90802	0.0777855	0.891084	0.0782545			-3.152	0.867288	0.0757292	0.906438	0.117612
	-3.151	0.843546	0.0456733	0.840183	0.0463139			-3.151	0.920745	0.0653383	0.921864	0.0519719			-3.151	0.908231	0.0776805	0.890619	0.0780049			-3.151	0.866655	0.0754508	0.906785	0.11784
	-3.15	0.843038	0.0456131	0.840491	0.0464971			-3.15	0.919759	0.0652147	0.921056	0.051824			-3.15	0.908366	0.0775432	0.889688	0.0782772			-3.15	0.863955	0.0752451	0.907762	0.117844
	-3.149	0.841672	0.0452627	0.840726	0.0464176			-3.149	0.918976	0.0646181	0.922012	0.0516939			-3.149	0.90751	0.0766875	0.887517	0.0790457			-3.149	0.862785	0.0751464	0.904921	0.116991
	-3.148	0.842479	0.0452189	0.842138	0.0465137			-3.148	0.920415	0.0649108	0.922961	0.0515612			-3.148	0.906166	0.0764175	0.889683	0.0795332			-3.148	0.861879	0.0749993	0.906266	0.116702
	-3.147	0.842448	0.0452461	0.842018	0.0463156			-3.147	0.917447	0.0648444	0.920082	0.0513063			-3.147	0.90488	0.0766177	0.889272	0.0799709			-3.147	0.860569	0.0743853	0.905321	0.116645
	-3.146	0.840891	0.0453426	0.841549	0.0461367			-3.146	0.917022	0.0650868	0.920657	0.0514351			-3.146	0.905006	0.076692	0.889148	0.0806324			-3.146	0.860348	0.0746986	0.903608	0.117793
	-3.145	0.841079	0.045492	0.842988	0.046307			-3.145	0.919722	0.0652686	0.920615	0.0521282			-3.145	0.907126	0.0770444	0.889607	0.0803299			-3.145	0.859599	0.0744411	0.904881	0.117765
	-3.144	0.841562	0.0455464	0.842305	0.0468238			-3.144	0.917695	0.0639044	0.919414	0.0522362			-3.144	0.904615	0.0769907	0.889762	0.0803503			-3.144	0.856078	0.0738577	0.904388	0.116996
	-3.143	0.841363	0.0451929	0.841055	0.0467515			-3.143	0.91978	0.0646847	0.920684	0.0522648			-3.143	0.90617	0.0770403	0.889257	0.0802943			-3.143	0.854804	0.0737361	0.90361	0.116168
	-3.142	0.842629	0.0453665	0.84156	0.0471869			-3.142	0.919526	0.0646738	0.923748	0.0529411			-3.142	0.906067	0.0770448	0.888935	0.0802572			-3.142	0.854674	0.0730967	0.904127	0.116139
	-3.141	0.841513	0.0455943	0.841102	0.0473091			-3.141	0.923403	0.0646002	0.925093	0.0531155			-3.141	0.90495	0.0769507	0.887559	0.0793693			-3.141	0.852024	0.0720879	0.906123	0.116173
	-3.14	0.84187	0.0456423	0.841746	0.0468536			-3.14	0.921594	0.0637134	0.928067	0.0531445			-3.14	0.903743	0.0768197	0.887218	0.0791778			-3.14	0.853073	0.0721687	0.907833	0.115957
	-3.139	0.842241	0.0453595	0.841363	0.0467434			-3.139	0.917621	0.0631418	0.931059	0.053812			-3.139	0.904157	0.0765826	0.883091	0.0791105			-3.139	0.850992	0.0718385	0.910714	0.11718
	-3.138	0.841693	0.0454521	0.843158	0.0469972			-3.138	0.921818	0.0625314	0.930414	0.0539568			-3.138	0.903145	0.075855	0.882182	0.0792285			-3.138	0.852805	0.0721921	0.911452	0.116617
	-3.137	0.842514	0.0451274	0.843897	0.0471104			-3.137	0.923418	0.0633738	0.928962	0.0541905			-3.137	0.900941	0.0758492	0.881085	0.0794194			-3.137	0.850309	0.0715788	0.910605	0.11644
	-3.136	0.841712	0.0450713	0.844844	0.0470138			-3.136	0.925294	0.0643266	0.930028	0.0540714			-3.136	0.901527	0.0759917	0.882949	0.0796862			-3.136	0.852127	0.0720843	0.907482	0.115636
	-3.135	0.841809	0.0453324	0.844457	0.0466829			-3.135	0.924158	0.064202	0.929464	0.0545211			-3.135	0.900649	0.0761333	0.882528	0.0793123			-3.135	0.848807	0.07108	0.907184	0.115992
	-3.134	0.843207	0.0456878	0.843679	0.0466582			-3.134	0.923765	0.0646163	0.928694	0.0546348			-3.134	0.902456	0.0763649	0.881951	0.0794143			-3.134	0.851763	0.0717954	0.907194	0.114654
	-3.133	0.84393	0.0460432	0.845038	0.0468545			-3.133	0.925975	0.0644851	0.930851	0.054951			-3.133	0.903708	0.0764105	0.88417	0.0796114			-3.133	0.852227	0.0718056	0.906686	0.114101
	-3.132	0.844172	0.0459019	0.845276	0.0475329			-3.132	0.926807	0.0648744	0.933482	0.0556847			-3.132	0.902011	0.0764496	0.883632	0.0789474			-3.132	0.853014	0.0717693	0.904968	0.112683
	-3.131	0.842491	0.0458064	0.845622	0.0472689			-3.131	0.927552	0.0643629	0.930493	0.0551984			-3.131	0.900835	0.0771522	0.883821	0.0793284			-3.131	0.853044	0.0724828	0.905203	0.112512
	-3.13	0.842353	0.0456384	0.846922	0.0476584			-3.13	0.927932	0.0640498	0.930483	0.0557568			-3.13	0.90146	0.0771642	0.883145	0.0796952			-3.13	0.853976	0.0728514	0.904353	0.111348
	-3.129	0.843358	0.0458031	0.846445	0.047512			-3.129	0.930463	0.0640038	0.931074	0.0558897			-3.129	0.900586	0.0769772	0.884441	0.0800997			-3.129	0.855302	0.073871	0.905213	0.111681
	-3.128	0.845321	0.0461348	0.849621	0.048144			-3.128	0.92741	0.0637294	0.931599	0.0561386			-3.128	0.901271	0.0774324	0.884522	0.0798579			-3.128	0.8586	0.0743782	0.902046	0.111481
	-3.127	0.84443	0.0459879	0.847817	0.0480365			-3.127	0.924851	0.0623288	0.932582	0.0561168			-3.127	0.901298	0.0776654	0.885484	0.0799243			-3.127	0.856052	0.0740923	0.902001	0.111556
	-3.126	0.845308	0.0461664	0.849958	0.0484929			-3.126	0.923192	0.0619057	0.934636	0.0567011			-3.126	0.90146	0.0789558	0.887077	0.0799676			-3.126	0.853994	0.0744934	0.900585	0.11061
	-3.125	0.843561	0.0464865	0.851294	0.0481549			-3.125	0.922303	0.0619893	0.93352	0.056858			-3.125	0.899308	0.0777495	0.885556	0.0793327			-3.125	0.849929	0.0735428	0.901987	0.11104
	-3.124	0.843735	0.0461995	0.851824	0.0480408			-3.124	0.925034	0.0610893	0.931997	0.0571319			-3.124	0.898613	0.0774895	0.888104	0.0805993			-3.124	0.85441	0.0742287	0.901847	0.11004
	-3.123	0.845656	0.0466566	0.851086	0.0478023			-3.123	0.926062	0.0620465	0.930491	0.0577144			-3.123	0.897638	0.0774539	0.888668	0.0795952			-3.123	0.853364	0.0740844	0.902639	0.110041
	-3.122	0.846231	0.0467248	0.851537	0.0482412			-3.122	0.927128	0.0624631	0.926822	0.057267			-3.122	0.899589	0.0779428	0.887037	0.0789348			-3.122	0.848937	0.0728545	0.903519	0.110687
	-3.121	0.846036	0.0464411	0.849611	0.0479858			-3.121	0.923665	0.0626765	0.927005	0.0574117			-3.121	0.90085	0.0784608	0.885553	0.0790077			-3.121	0.849176	0.0729251	0.902377	0.111109
	-3.12	0.845097	0.046412	0.850765	0.0476917			-3.12	0.924505	0.0632678	0.928598	0.0578755			-3.12	0.901387	0.0783369	0.887209	0.0794911			-3.12	0.850185	0.0728439	0.903015	0.110568
	-3.119	0.844172	0.0464773	0.850445	0.0474474			-3.119	0.923837	0.0633139	0.930561	0.0582386			-3.119	0.901598	0.078041	0.885496	0.0788031			-3.119	0.849097	0.0731404	0.904526	0.110276
	-3.118	0.843658	0.0462637	0.850614	0.047616			-3.118	0.925927	0.063611	0.932582	0.0585926			-3.118	0.902938	0.0781323	0.886049	0.0785867			-3.118	0.849198	0.0732896	0.905303	0.111543
	-3.117	0.844625	0.0465503	0.849869	0.0472973			-3.117	0.927575	0.0640088	0.931368	0.0581308			-3.117	0.902399	0.078206	0.887362	0.0784689			-3.117	0.849241	0.0722481	0.903487	0.109778
	-3.116	0.844643	0.0465244	0.852372	0.0471036			-3.116	0.927396	0.063551	0.932136	0.0584742			-3.116	0.8999	0.0781535	0.888055	0.0785399			-3.116	0.848528	0.0720616	0.900674	0.108095
	-3.115	0.845868	0.0466495	0.850678	0.0468765			-3.115	0.930682	0.0648057	0.932954	0.058104			-3.115	0.900124	0.0781617	0.887192	0.078463			-3.115	0.846893	0.0722459	0.901973	0.108304
	-3.114	0.844778	0.047018	0.849707	0.0467951			-3.114	0.92913	0.0640025	0.932725	0.0580926			-3.114	0.902459	0.0784264	0.888166	0.0784226			-3.114	0.849151	0.073183	0.898761	0.10784
	-3.113	0.845427	0.0469931	0.852204	0.046966			-3.113	0.927162	0.0637873	0.931863	0.0578856			-3.113	0.901245	0.0784394	0.89072	0.0789014			-3.113	0.850945	0.0729432	0.896951	0.105314
[truncated: 4,913 more rows]

[truncated: 41 more sheets: Fig 4b, Fig4c, Fig 4d, Fig 4e, Fig 4f, Fig 5a, Fig 5b, Fig 5c, Fig 5d, Fig 6a, Fig 6b, Fig 7b, Fig 7c, Fig 7d-e, Fig S2a-b, Fig S2c, Fig S2d, Fig S2e, Fig S2f, Fig S2g …]
